# Supplementary material for: Discovery and characterization of sweetpotato’s closest tetraploid relative
Source: New Phytol. 2022 Feb 8;234(4):1185–94. doi: 10.1111/nph.17991 (PMC9306577; doi:10.1111/nph.17991)
Supplement: Supplementary file 2 — Table S1 Tetraploid accessions in previous studies, indicating past and present identifications. [file NPH-234-1185-s002.xlsx]

## Sheet: Article details
New Phytologist Supporting Information
Discovery and characterisation of sweetpotato's closest tetraploid relative
Pablo Muñoz-Rodríguez, Tom Wells, John R.I. Wood, Tom Carruthers, Noelle L. Anglin, Robert L. Jarret & Robert W. Scotland
Article acceptance date: 16 January 2022
Table S1 Tetraploid accessions in previous studies, indicating past and present identifications

## Sheet: Table S1 - Legend
		FIELD	DESCRIPTION
		CIP	Accession number at the International Potato Center germplasm bank
		USDA	Accession number at the United States Department of Agriculture germplasm bank
		NARO	Accession number that the Japanese National Agriculture and Food Research Organization germplasm bank
		Ploidy	Ploidy number
		Collector	Collector or collector team
		Number	Collector number
		Country	Country of collection
		Year	Year of collection
		Previous identifications	Identification(s) in previous studies. Numbers in brackets indicate reference in the Supplemental Information reference list
		New identification	Identification in this study
		COLOUR CODING
		Accession included in phylogenetic analyses
		Germplasm material not available on request or failed to germinate
		Believed lost

## Sheet: Table S1 - Tetraploid samples
CIP	USDA	NARO	Ploidy	Collector	Number	Country	Year	Previous identifications	New identification
		K123	6X	I. Nishiyama	n/a	Mexico	1955	Ipomoea trifida (1-5); Ipomoea batatas (6)	Ipomoea batatas
		K134	4X	I. Nishiyama	n/a	Mexico	1955	Ipomoea gracilis (3,7)	Not seen
		K222	3X	M. Kobayashi	n/a	Mexico	1960	Ipomoea trifida (8); Ipomoea batatas (9)	Not seen
		K177	6X	M. Muramatsu	n/a	Mexico	1962	Ipomoea trifida (2, 10)	Ipomoea batatas
		K233	4X	M. Muramatsu	n/a	Mexico	1962	Ipomoea gracilis (11–14); Ipomoea littoralis (8,15); Ipomoea batatas (16–18); Ipomoea trifida (1,19–22); Ipomoea batatas var. apiculata (23,24)	Ipomoea batatas var. apiculata
	CH71.3; 355830	K300	4X	C.M. Rick	n/a	Ecuador	1970	Ipomoea batatas (9, 25); Ipomoea trifida (1, 21); Ipomoea batatas x Ipomoea trifida (24)	Ipomoea aequatoriensis
	CH73.1		4X	Jones	n/a	Colombia	1972	Ipomoea batatas x Ipomoea trifida (24); Ipomoea trifida (21)	Not seen
	CH80.3	K500	4X	M. Kobayashi	n/a	Colombia	1976	Ipomoea trifida (1,22); Ipomoea batatas (9)	Ipomoea aff. aequatoriensis
	CH81.2		4X	C.M. Rick	SAM5316	Ecuador	1980	Ipomoea batatas (9,17,22)	Ipomoea aequatoriensis
403248			4X	F. De la Puente	1818	Colombia	1986	Ipomoea sp. (26); Ipomoea batatas (27)	Ipomoea aff. aequatoriensis
403261			4X	F. De la Puente	1843	Colombia	1986	Ipomoea sp. (26); Ipomoea batatas (27)	Ipomoea aff. aequatoriensis
403270			4X	F. De la Puente	1874	Colombia	1986	Ipomoea batatas (27, 28)	Ipomoea aff. aequatoriensis
460191	518473		4X	F. De la Puente	2907	Mexico	1987	Ipomoea batatas (22); Ipomoea batatas var. apiculata (29)	Not seen
403953	518474		4X	F. De la Puente	2908	Mexico	1987	Ipomoea batatas (22, 28); Ipomoea batatas var. apiculata (27, 29)	Ipomoea batatas var. apiculata
403955	518476		4X	F. De la Puente	2915	Mexico	1987	Ipomoea batatas (22)	Not seen
403958	518478		4X	F. De la Puente	2923	Mexico	1987	Ipomoea batatas (22, 29)	Not seen
460824	518479		4X	F. De la Puente	2946	Mexico	1990	Ipomoea tabascana (18, 22); Ipomoea batatas x Ipomoea trifida (30)	Ipomoea tabascana
403969			4X	F. De la Puente	2949	Mexico	1990	Ipomoea batatas (27)	Not seen
460576			4X	UME	31	Ecuador	1990	Ipomoea batatas (27)	Not seen
460577			4X	UME	32	Ecuador	1990	Ipomoea batatas (27)	Not seen
460578			4X	UME	33	Ecuador	1990	Ipomoea batatas (27)	Not seen
403551	561246		4X	F. De la Puente & D.F. Austin	5282/7801	Ecuador	1992	Ipomoea batatas (27, 31)	Ipomoea aequatoriensis
403552	561247		4X	F. De la Puente & D.F. Austin	5283/7802	Ecuador	1992	Ipomoea batatas (22, 27, 31); Ipomoea sp. (26)	Ipomoea aequatoriensis
403553	561248		4X	F. De la Puente & D.F. Austin	5284/7803	Ecuador	1992	Ipomoea batatas (27, 31)	Ipomoea aequatoriensis
	561249		4X	F. De la Puente & D.F. Austin	5285/7804	Ecuador	1992	Ipomoea batatas (29, 31)	Ipomoea aequatoriensis
	561250		4X	F. De la Puente & D.F. Austin	5287/7806	Ecuador	1992	Ipomoea batatas (31)	Ipomoea aequatoriensis
	561251		4X	F. De la Puente & D.F. Austin	5290/7809	Ecuador	1992	Ipomoea batatas (31)	Ipomoea aequatoriensis
	561252		4X	F. De la Puente & D.F. Austin	5291/7810	Ecuador	1992	Ipomoea batatas (31)	Ipomoea aequatoriensis
	561253		4X	F. De la Puente & D.F. Austin	5292/7811	Ecuador	1992	Ipomoea batatas (31)	Ipomoea aequatoriensis
	561254		4X	F. De la Puente & D.F. Austin	5293/7812	Ecuador	1992	Ipomoea batatas (31)	Ipomoea aequatoriensis
403560	561255		4X	F. De la Puente & D.F. Austin	5296/7815	Ecuador	1992	Ipomoea batatas (27, 31)	Ipomoea aequatoriensis
	561257		4X	F. De la Puente & D.F. Austin	5297/7816	Ecuador	1992	Ipomoea batatas (31)	Ipomoea aequatoriensis
	561258		4X	F. De la Puente & D.F. Austin	5298/7817	Ecuador	1992	Ipomoea batatas (22, 27, 31)	Ipomoea aequatoriensis
	561259		4X	F. De la Puente & D.F. Austin	5301/7820	Ecuador	1992	Ipomoea batatas (31)	Ipomoea aequatoriensis
	561260		4X	F. De la Puente & D.F. Austin	5302/7821	Ecuador	1992	Ipomoea batatas (31)	Ipomoea aequatoriensis
	561261		4X	F. De la Puente & D.F. Austin	5304/7823	Ecuador	1992	Ipomoea batatas (27, 31)	Ipomoea aequatoriensis
	N/A		4X	D.M. McJunkin	1378	Venezuela	n/a	Ipomoea batatas (9)	Not seen
	CH67.50		4X	Chapman	n/a	Mexico	n/a	Ipomoea gracilis (11); Ipomoea trifida (1, 21); Ipomoea batatas x Ipomoea trifida (24); Ipomoea batatas var. apiculata (23,24)	Not seen
	CH67.62		4X	Martin	n/a	Guyana	n/a	Ipomoea tiliacea (25); Ipomoea batatas (9)	Not seen
	CH68.6		4X	Martin	n/a	Costa Rica	n/a	Ipomoea tiliacea (25); Ipomoea batatas (9)	Not seen
		K270	4X	Unknown	n/a	Puerto Rico	n/a	Ipomoea tiliacea (8, 15, 26)	Ipomoea tiliacea
	CH73.2		4X	F.W. Martin	n/a	Mexico	n/a	Ipomoea batatas (9)	Not seen
	CH81.1		4X	C.M. Rick	SAM5306	Ecuador	n/a	Ipomoea batatas (9)	Not seen
	CH87.2		4X	Unknown	n/a	Ecuador	n/a	Ipomoea trifida (22)	Not seen
		ECAL-2145	4X	Unknown	n/a	Guatemala	n/a	Ipomoea sp. (26)	Not seen
		ECAL-2156	4X	Unknown	n/a	Guatemala	n/a	Ipomoea sp. (26)	Not seen
		ECAL-2192	4X	Unknown	n/a	Guatemala	n/a	Ipomoea sp. (26)	Not seen
		ECAL-2232	4X	M. Muramatsu	n/a	Guatemala	n/a	Ipomoea trifida (1, 21); Ipomoea sp. (26)	Not seen
		ECAL-2262	4X	Unknown	n/a	Mexico	n/a	Ipomoea sp. (26)	Not seen
694436			4X	Unknown	n/a	Uncertain	n/a	Ipomoea trifida (30)	Not seen
695141			4X	Unknown	n/a	Uncertain	n/a	Ipomoea trifida (30, 32)	Not seen
695143			4X	Unknown	n/a	Uncertain	n/a	Ipomoea trifida (30)	Not seen
695150			4X	Unknown	n/a	Uncertain	n/a	Ipomoea batatas (28)	Not seen
695152			4X	Unknown	n/a	Uncertain	n/a	Ipomoea trifida (30)	Not seen
696146			4X	Unknown	n/a	Uncertain	n/a	Ipomoea trifida (30)	Not seen
