# Supplementary material for: Discovery and characterization of sweetpotato’s closest tetraploid relative
Source: New Phytol. 2022 Feb 8;234(4):1185–94. doi: 10.1111/nph.17991 (PMC9306577; doi:10.1111/nph.17991)
Supplement: Supplementary file 3 — Table S2 Passport data of all samples included in morphological analyses. [file NPH-234-1185-s003.xlsx]

## Sheet: Article details
New Phytologist Supporting Information
Discovery and characterisation of sweetpotato's closest tetraploid relative
Pablo Muñoz-Rodríguez, Tom Wells, John R.I. Wood, Tom Carruthers, Noelle L. Anglin, Robert L. Jarret & Robert W. Scotland
Article acceptance date: 16 January 2022
Table S2 Passport data of all samples included in morphological analyses

## Sheet: Table S2 - Legend
	FIELD	DESCRIPTION
	Herbarium	Herbarium with duplicates of this collection
	Collector	Collector or collection team
	FieldNumber	Original number assigned by the collector(s) of the sample
	Day	Day of collection
	Month	Month of collection
	Year	Year of collection
	Country	Country of collection
	Locality	Locality of collection
	Latitude	Latitude in decimal degrees
	Longitude	Longitude in decimal degrees
	Species	Species name accepted in this study
	MORPHOLOGICAL CHARACTERS MEASURED
	Internode diameter	Diameter of the internode, in centimeters
	Internode length	Distance between two nodes, in centimeters
	Lamina length	Length of the leaf lamina, in centimeters
	Lamina width	Width of the leaf lamina, in centimeters
	# lamina lobes	Leaf lobe number
	Pedicel length	Length of the pedicel of the flowers, in milimeters
	# flowers	Number of flowers
	Outer length	Length of the outer sepal, in milimeters
	Inner length	Length of the inner sepal, in milimeters
	Apex angle	Angle of the sepal apex, in degrees
	Corolla length	Length of the corolla, in milimeters
	Tube width	Width of the corolla tube, in milimeters
	NA = Not available

## Sheet: Table S2 - Passport data morph.
Herbarium	Collector	FieldNumber	Day	Month	Year	Country	Locality	Latitude	Longitude	species	internode diameter	internode length	Lamina length	Lamina width	# lamina lobes	pedicel length	# flowers	outer length	inner length	apex angle	Corolla length	tube width
E;OXF	Alvarez, Y.H.;Farrar, J.;Sells, S.	5	18	1	2018	Colombia	Risaralda, Pereira, Otun Quimbaya Sanctuary for Flora and Fauna: located on roadside 100m E from the entrance to Otun Quimbaya	4.72889	-75.5781	Ipomoea aequatoriensis T.Wells & P.Muñoz	2.21	11	11	7.5	1	7.81	12	6.38	7.45	120	34.38	7.7
K; S	Asplund, E	15676	12	3	1955	Ecuador	EL ORO: Arenillas	-3.55399	-80.0668	Ipomoea aequatoriensis T.Wells & P.Muñoz	2.53	9	10	9	3	6.4	14	6.94	9.314	120	35.809	8.114
S	Asplund, E	16545	31	5	1955	Ecuador	Esmeraldas: Esmeraldas.	0.966232	-79.6549	Ipomoea aequatoriensis T.Wells & P.Muñoz	3.25	12	12	11	3	5.36	24	4.39	4.93	140	34.07	2.835
FTG	Austin, D F; De La Puente, F	7801/5282		2	1992	Ecuador	Entr Esmeralda D Rosa Zarate, Esmeralda, Esmeraldas Province	-0.95	-79.6667	Ipomoea aequatoriensis T.Wells & P.Muñoz	2.21	7	5	3	1	3.2	12	4.41	6.613	110	36.797	2.45
FTG;CIP	Austin, D F; De La Puente, F	7802/5283		2	1992	Ecuador	Entr A Sua D Esmeralda, Sua, Esmeraldas, Province	0.879394	-79.7669	Ipomoea aequatoriensis T.Wells & P.Muñoz	2.02	10	10	8	1	6.41	18	6.05	7.2	150	44.02	2.84
FTG;CIP	Austin, D F; De La Puente, F	7803/5284		2	1992	Ecuador	Km 5 Ant D Esmeralda Quininde, Esmeralda, Esmeraldas Province	0.377948	-79.4935	Ipomoea aequatoriensis T.Wells & P.Muñoz	2.6	10	7	6	1	6.44	16	5.022	6.86	130	43.45	2.91
FTG	Austin, D F; De La Puente, F	7812/5293		2	1992	Ecuador	Guayaquil Desvio Julio Moreno, Guayaquil, Guayas Province	-2.08333	-80.0833	Ipomoea aequatoriensis T.Wells & P.Muñoz	2.03	12	9	8	1	6.04	16	5.56	8.42	100	34.26	7.75
FTG;CIP	Austin, D F; De La Puente, F	7804/5285		2	1992	Ecuador	Km 74.5 Esmeralda-Quininde, Quininde, Esmeraldas Province	-0.5	-79.4742	Ipomoea aequatoriensis T.Wells & P.Muñoz	2.01	11	8	7	1	9.62	12	6.78	8.845	90	43.2	4.031
FTG	Austin, D F; De La Puente, F	7806/5287		2	1992	Ecuador	Manabi			Ipomoea aequatoriensis T.Wells & P.Muñoz	1.54	7	5	4	1	3.54	8	4.78	8.34	120	42.68	4.79
FTG	Austin, D F; De La Puente, F	7809/5290		2	1992	Ecuador	Los Rios			Ipomoea aequatoriensis T.Wells & P.Muñoz	1.979	10	14	12	1	8.865	10	8.959	10.915	40	45.672	3.91
FTG	Austin, D F; De La Puente, F	7810/5291		2	1992	Ecuador				Ipomoea aequatoriensis T.Wells & P.Muñoz	2.83	10	13	11	1	4.87	16	6.23	8.87	90	36.52	4.93
FTG	Austin, D F; De La Puente, F	7811/5192		2	1992	Ecuador	Bolivar			Ipomoea aequatoriensis T.Wells & P.Muñoz	1.877	10	11	10	1	4.507	10	8.73	9.99	80	44.104	2.769
FTG	Austin, D F; De La Puente, F	7812/5293		2	1992	Ecuador	Guayaquil Desvio Julio Moreno, Guayaquil, Guayas Province	-2.08333	-80.0833	Ipomoea aequatoriensis T.Wells & P.Muñoz	2.12	8	7	6	1	4.75	24	5.49	8.78	110	43.58	4.64
FTG	Austin, D F; De La Puente, F	7815/5296		2	1992	Ecuador	Via Julio Moreno, Guayaquil, Guayas Province	-2.06667	-80.0833	Ipomoea aequatoriensis T.Wells & P.Muñoz	1.758	12	8	7	3	4.1	14	6.66	8.17	120	41	3.57
FTG	Austin, D F; De La Puente, F	7816/5297		2	1992	Ecuador	Naranjal, Guayas	-2.72045	-79.6595	Ipomoea aequatoriensis T.Wells & P.Muñoz	1.61	10	9	6	1	7.389	24	7.675	9.635	80	38.096	4.965
FTG;OXF	Austin, D F; De La Puente, F	7817/5298		2	1992	Ecuador	El Guabo, El Oro Province	-3.21517	-79.7935	Ipomoea aequatoriensis T.Wells & P.Muñoz	2.07	9	11	10	1	5.67	12	5.78	8.05	100	38.43	2.82
FTG	Austin, D F; De La Puente, F	7820/5301		2	1992	Ecuador	Machala, El Oro Province	-3.25861	-79.9605	Ipomoea aequatoriensis T.Wells & P.Muñoz	1.289	7	6	4	3	4.132	8	4.91	7.18	110	44.63	4.57
GB;QCA	Balslev, H.; Steere, W.C.	3131	17	9	1982	Ecuador	ESMERALDAS: Carretera Chontaduro-Rio Verde km 3-10. Selva Tropical y pastorales	1	-79.4833	Ipomoea aequatoriensis T.Wells & P.Muñoz	1.65	10	7	6	1	8	16	5.09	6.73	110	30.18	7.32
QCNE	Bass, M.S.; Pitman, N.	208	7	11	1994	Ecuador	ESMERALDAS: Quininde. Entrance on road to Herrara and Bilsa Biological Station.	0.335697	-79.7034	Ipomoea aequatoriensis T.Wells & P.Muñoz	1.88	12	11	9	1	12	18	6.19	8.73	80	40.75
QCA	Besse, L.; Luther, H.; Halton, J.	2305	1	12	1985	Ecuador	ESEMERALDAS: vic. Borbon, 50m, tropical wet forest	1.1	-78.9833	Ipomoea aequatoriensis T.Wells & P.Muñoz	1.86	10	6	6	1	7.5	20	4.75	7.02	90	33.95	3.87
OXF;QAP	CerÃ³n, C.E.; Montalvo, C.; Torres, N.	18775	18	4	1992	Ecuador	MANABI: Jipijapa. Parroquia: Pto. Lopez. Parque Nacional Machalilla. Isla Salango. Matorral desertico Tropical.	-1.56667	-80.8	Ipomoea aequatoriensis T.Wells & P.Muñoz	2.55	7.5	9	8	3	11	16	6.85	8.49	140	36.21	7.26
GUAY;QCNE	Cornejo, X.	304	11	10	1993	Ecuador	EL ORO: Hcda. Daucay. La Vega Rivera. Bosque humedo Premontano.	-3.48333	-79.75	Ipomoea aequatoriensis T.Wells & P.Muñoz	1.69	11	8	7	1	8	18	5.1	7.97	80	24.73	5.15
GUAY	Cornejo, X; Bonifaz, C	1867	22	2	1994	Ecuador	ESMERALDAS: Borbon. Bosque humedo Tropical. Bosque secundario.	1.08333	-78.9667	Ipomoea aequatoriensis T.Wells & P.Muñoz	1.9	12	10	9	3	10	12	5.79	7.1		35	8.49
AAU;GUAY	Cornejo, X; Bonifaz, C	2283	2	4	1994	Ecuador	GUAYAS: 10 km al N de Montanita. Bosque transicionl seco-humedo Tropical. Bosque secundario.	-1.73333	-80.75	Ipomoea aequatoriensis T.Wells & P.Muñoz	1.19	6	7	5.5	1	9.5	8	6.1	9.23		34.89	7.9
QCA	Dodson, C.H.; McMhon, M.	5112	6	11	1972	Ecuador	LOS RIOS: Rio Palenque Biological Station. Km 56 Rd. Quevedo - Sto. Domingo.	-0.588189	-79.3631	Ipomoea aequatoriensis T.Wells & P.Muñoz	1.81	6	8.5	7	1	7	8	5.89	8.2	50	36.19	4.87
QCA	Dodson, C.H.; Vrieze, J.M.	4334	4	10	1972	Ecuador	LOS RIOS: Rio Palenque Biological Station. Km 56 Rd. Quevedo - Sto. Domingo. Along edge of road from highway.	-0.589726	-79.3654	Ipomoea aequatoriensis T.Wells & P.Muñoz	1.89	12	11	11	3	12	6	6.71	9.42	40	51.44	8.41
QCA	Harling, G.; Andersson, L.	24997	8	5	1985	Ecuador	MANABI: 11km E of San Placido on road Portoviejo-Pinchincha, 400m, dry evergreen forest.	-1.05859	-80.1056	Ipomoea aequatoriensis T.Wells & P.Muñoz	2.14	8	9	8.5	1	16	14	6.62	9.15	50	30.46	3.66
S	Holmgren, I	88	1	12	1919	Ecuador	GUAYAS: San Ignacio, On river bank	-2.36378	-79.8559	Ipomoea aequatoriensis T.Wells & P.Muñoz	1.02	11	8	7	1	4.05	10	6.24	6.9	130	30.49	5.17
ARIZ;AAU	Holm-Nielsen, L.; J, J.; Coello, F.; Asanza, E.	25318	31	8	1980	Ecuador	Esmeraldas: Rio Cayapas, Cooperativa la Concordia, half an hour upstream from Borbon. Riverside forest.	1.05	-79	Ipomoea aequatoriensis T.Wells & P.Muñoz	1.21	6	7	6	3	5.16	2	5.79	7.202	110	45.48	5.373
QCA	Hoover, W.S.; Lorentzen, R.A.; Gelpi, P.	4129	13	2	1988	Ecuador	ESMERALDAS: Further down Rio Palavi km's camp. Exposed area on sandy bank, 5m from river;	1.11667	-78.6167	Ipomoea aequatoriensis T.Wells & P.Muñoz	2.35	12	13	12	1	17	10	4.95	6.39	90	NA	NA
US;MO	Hudson, J.	730	11	9	1974	Ecuador	Esmeraldas: About 1km S of the city of Esmeraldas. Scrubby area.	0.937857	-79.6534	Ipomoea aequatoriensis T.Wells & P.Muñoz	2.18	10	7	4	1	3.01	18	3.77	4.67	110	30.19	2.81
K	Hugh-Jones, D L	25	5	7	1962	Colombia	Calima Valley. NW of Restrepo Valle. Lowlying grassland near river	3.91667	-76.6667	Ipomoea aequatoriensis T.Wells & P.Muñoz	1.24	9	7	5	3	8.99	6	7.37	6.97	100	34.44	6.9
S	Jativa, C.; Epling, E.	1191	21	7	1967	Ecuador	Esmeraldas: New Deforno Camp, Borbon	1.06372	-78.9965	Ipomoea aequatoriensis T.Wells & P.Muñoz	2.65	10	10	8	1	5.31	22	5.38	7.34	100	44.71	5.37
OXF	Kobayashi, Y	80.3			1976	Colombia	Cali	3.41667	-76.55	Ipomoea aequatoriensis T.Wells & P.Muñoz	2.1	9	9	8	3	7.48	8	7.47	9.07	100	41.78	8.14
QCA;QCNE	Kvist, L.P.	40476	1	7	1982	Ecuador	ESMERALDAS: Rio Cayapa. Zapallo Grande. Farmland close to the village	0.8	-78.9	Ipomoea aequatoriensis T.Wells & P.Muñoz	1.73	13	12	8.5	1	11	8	5.93	7.48	80	NA	NA
QCA;QCNE	Madsen, J.E.	50113	27	1	1984	Ecuador	GUAYAS: Road Salinas - Manglaralto, at crossroad Ayangue. Dry forest dominated by Pilosocereus tweedyanus.	-1.98333	-80.7333	Ipomoea aequatoriensis T.Wells & P.Muñoz	3.03	10	9.5	9	1	15	18	5.12	7.46	140	30.85	6.12
GUAY;QCA;QCNE	Madsen, J.E.	64032	7	10	1987	Ecuador	GUAYAS: Isla PunÃ¡. Vicintity of Cerro Zambapala. Semi-deciduous forest canopy with Ceiba pentandra and Bombax ruizii and evergreen understorey. Further numerous epiphytes and vines.	-2.96667	-80.2167	Ipomoea aequatoriensis T.Wells & P.Muñoz	2.18	4	8	6.5	1	11	12	6.65	8.91	90	39.39	9.02
QCA	McMahon, M.P.	4207	12	8	1971	Ecuador	LOS RIOS: Rio Palenque Biological Station. Km 56 Rd. Quevedo - Sto. Domingo.	-0.583333	-79.4167	Ipomoea aequatoriensis T.Wells & P.Muñoz	1.8	8	8.5	8	1	12	18	6.84	8.5	30	NA	NA
QAP	Montesdeoca, M.; YÃ¡nez, A.P.; MarchÃ¡n, N.	677	9	8	1992	Ecuador	MANABI: Jipijapa. Parque Nacional Machalilla (limites); 2-5Km al Oeste de Guale, colecciones a las orillas del Rio Ayampe, Vegetacion arbustiva.	-1.68333	-80.7667	Ipomoea aequatoriensis T.Wells & P.Muñoz	2.85	9	11	9	1	11	12	5.48	8.72	120	26.22	6.38
OXF	Rick, C M	SAM2614	9	11	1970	Ecuador	Esmeraldas: Quininde	0.327213	-79.4344	Ipomoea aequatoriensis T.Wells & P.Muñoz	2.09	8	13	13	1	7.52	22	7.06	8.96	90	36.31	7.61
S	Sparre, B	15286	8	4	1967	Ecuador	Esmeraldas: Hacienda Timbre, +- 25km S Esmerladas, cultivated land and secondary forest vegetation	0.740789	-79.5927	Ipomoea aequatoriensis T.Wells & P.Muñoz	2.22	11	9	7	1	4.8	14	4.72	6.05	120	29.17	3.404
S	Sparre, B	15308	9	4	1967	Ecuador	Esmeraldas: Hacienda Timbre, +- 25km S Esmerladas, cultivated land and secondary forest vegetation	0.737134	-79.596	Ipomoea aequatoriensis T.Wells & P.Muñoz	2.32	10	12	10	1	6.4	14	5.62	7.063	90	42.73	4.54
S	Sparre, B	15341	9	4	1967	Ecuador	Esmeraldas: Pacific shore, +- 2km N Atacames	0.882704	-79.8304	Ipomoea aequatoriensis T.Wells & P.Muñoz	1.75	8	7	6	3	6.65	14	5.29	7.42	110	42.03	4.36
S	Sparre, B	15517	14	4	1967	Ecuador	Esmeraldas: Hacienda Guayas, +- 20km S Esmeraldas, open secondary vegetation	0.789547	-79.6345	Ipomoea aequatoriensis T.Wells & P.Muñoz	1.81	10	10	8	1	5.64	12	4.11	5.507	130	35.61	3.51
BM	Alston, A. H. G.	5435	10	12	1938	Venezuela	La Florida, near Caracas. Waste Ground			Ipomoea batatas (L.) Lam.	3.52	3	6	6.5	5	5.18	3	9.75	9.94	40	37.75	8
FTG	Austin, D. F.; De La Puente, F.	7672	29	10	1990	Mexico	OAXACA: La Solidad. On plants at roadside in Pueblo			Ipomoea batatas (L.) Lam.	2.23	10	8	6	1	4.4	6	8.39	9.87	60	38.56	8.49
K	Balee, W. L.; Gely, A.	805	14	4	1985	Brazil	MONCAO: Basin of the Rio Turiacu; Ka'apor Indian Reserve; within 7Km of settlement of Urutawy. Moist terra firme forest.			Ipomoea batatas (L.) Lam.	2.22	8	9	8	3	9.91	8	10.24	11.77	50	44.36	12.62
K	Balee, W. L.; Gely, A.	893	19	4	1985	Brazil	MONCAO: Basin of the Rio Turiacu; Ka'apor Indian Reserve; within 7Km of settlement of Urutawy. Moist terra firme forest.			Ipomoea batatas (L.) Lam.	2.7	6	11	12	5	7.35	9	9.91	9.51	80	32.08	11.85
K	Baron, R.	1040		1	1882	Madagascar	Central			Ipomoea batatas (L.) Lam.	2.8	2	5	6	5	6.53	6	7.3	9.61	60	23.97	7.3
K	Beck, St. G.	29746	30	12	2006	Bolivia	LA PAZ: Sud Yungas, Chulumani			Ipomoea batatas (L.) Lam.	2.34	3	8	7	1	NA	NA	NA	NA	NA	NA	NA
K	Branderhorst	27	29	8	1907	Papua New Guinea				Ipomoea batatas (L.) Lam.	3.26	5	6	7	1	8.25	5	6.79	9.72	70	29.04	4.98
K	Burchell, W. J.	3613				Brazil				Ipomoea batatas (L.) Lam.	NA	6	11	11	5	3.82	4	8.58	10.14	110	47.06	9.26
K	Christophersen	1594	12	2	1931	Hawai'i	OAHU			Ipomoea batatas (L.) Lam.	3.43	4	9	9	1	9.24	8	10.67	10.72	50	NA	NA
K	Colchester	2003	15	10	1975	Venezuela	AMAZONAS: Sice of pathway through secondary forest. Morrocoy			Ipomoea batatas (L.) Lam.	2.66	10	8	9	3	10.97	8	9.17	11.01	50	31.39	5.5
K	Colchester	2152	3	2	1976	Venezuela	AMAZONAS: Cano Mosquito. Village clearing.			Ipomoea batatas (L.) Lam.	2.23	2	4	5	3	8.17	6	7.99	10.11	140	41.07	7.81
BM	Dobbeler, P.	1619	20	8	1989	Costa Rica	HEREDIA:West side of the road from Heredia to Getsemani, ca. 4K North of Heredia			Ipomoea batatas (L.) Lam.	6.14	3	10	9	1	NA	NA	NA	NA	NA	NA	NA
K	Florence	10151	30	3	1990	Taihiti	Tupana Village			Ipomoea batatas (L.) Lam.	2.74	4	6	5	1	NA	NA	NA	NA	NA	NA	NA
K	Forsyth Major	933	26	1	1895	Madagascar	Tanala?			Ipomoea batatas (L.) Lam.	2.69	2.5	7	6	3	10.19	2	7.97	11.57	50	40.49	9.56
K	Fosberg, F. R.	11007	26	5	1934	French Polynesia	Mangareva Island: Rikitea			Ipomoea batatas (L.) Lam.	2.47	4	9	6	1	10.31	2	7.87	10.69	50	46.01	6.68
K	Fuchs, H. P.; Zanella, L.	21758	5	2	1967	Colombia	CHOCO: On left bank of river Baudo about 17.5Km upstream of estuary, opposite the sawmill Porquera			Ipomoea batatas (L.) Lam.	2.29	10	8	8	5	6.19	10	7.83	9.21	90	29.63	6.96
K	Fuentes, F.	3		4	1911	Chile	Rapa Nui (Easter Island)			Ipomoea batatas (L.) Lam.	4.48	5	10	11	5	13.07	2	7.92	9.75	50	39.92	8.78
K	Grubb, P J; Lloyd, J R; Pennington, T D; Whitmore, T C	1299	17	8	1960	Ecuador	Cerro Antisano; 1mile E of Borja			Ipomoea batatas (L.) Lam.	3.87	7.5	14	14	1	14.34	18	10.78	12.67	50	46.44	9.7
K	Hardy, T.	230	26	8	1971	Guyana	NW: Baramita Airstrip			Ipomoea batatas (L.) Lam.	2.18	5	9	7	1	11.27	6	7.84	11.69	80	47.86	12.56
BM;E;K	Hassler, E.	11762			1913	Paraguay	Near lake Ypacaray			Ipomoea batatas (L.) Lam.	4.35	3.5	8	8	1	7.51	7	8.42	11.02	NA	37.36	10.49
K	Henry, A.	7670		3	1889	China	HUPEH: Changyang			Ipomoea batatas (L.) Lam.	3.9	3.5	9	8	1	4.87	5	8.71	10.44	80	20.6	6.88
K	Henry, A.	9290			1898	China	YUNNAN			Ipomoea batatas (L.) Lam.	3.66	4	9	8	1	8.71	4	11.14	11.54	120	35.65	9.19
K	Hinton, G. B.	2009	7	10	1932	Mexico	TEMASCALTEPEC: Bejucos			Ipomoea batatas (L.) Lam.	2.49	11	7	7	3	7.85	5	9.95	13.56	60	29.97	6.28
BM	House, P.	37			1994	Honduras	Gracias a Dios, proposed biosphere reserve Tawahka Asangni			Ipomoea batatas (L.) Lam.	3.84	4	11	10.5	5	9.47	5	10.62	11.81	80	42.64	8.01
K	Koemar, S.; Amatsiko, A.	21	2	2	1999	Surinam	SIPALIWINI: Vicinity of Blanche Marie Waterfall on the Nickerie River. Secondary, mostly shrubby vegetation in ca. 1ha. Clearing (for guesthouse) of primary lowland wet forest.			Ipomoea batatas (L.) Lam.	2.24	10	9	8.5	5	12.43	6	6.9	11.27	80	48.01	11.05
K	Kuntze, O.	2384				Peru				Ipomoea batatas (L.) Lam.	3.26	5	12	10	3	9.08	8	9.21	10.46	60	NA	NA
K	Lamb, F. H.	538		2	1895	Mexico	Acaponeta, Tepic.			Ipomoea batatas (L.) Lam.	3.38	2	7	7.5	5	5.61	9	8.61	11.51	70	39.31	9.29
K	Lawrance	544	21	10	1932	Colombia	EL UMBO. Forest edge			Ipomoea batatas (L.) Lam.	3.23	NA	13	11	1	5.96	12	6.92	9.29	100	34.12	8.76
K	Lehmann, F. C.	5092				Colombia	CANEA: Popayan			Ipomoea batatas (L.) Lam.	2.64	5.5	7.5	7	3	10.05	8	7.91	10.33	80	34.98	9.54
K	Lister	149	23	1	1976	Venezuela	AMAZONAS: Uana (Waro-Waro) Conucos. Cano Iguana. High ground forest.			Ipomoea batatas (L.) Lam.	2.86	6	11	10	1	9.87	12	8.84	10.2	160	40.34	8.65
K	MacKee, M.	33901	28	9	1977	New Caledonia	TIWAKA: KOKENGONE. Secondary forest near the shore			Ipomoea batatas (L.) Lam.	2.51	4	9	9	5	8.93	4	6.57	10.16	60	38.89	6.9
K	Matthew, K. M.	25690	11	1	1980	India	Salem, Yercad, Manjakottai			Ipomoea batatas (L.) Lam.	4.04	4	10	8.5	5	5.8	5	7.15	10.01	80	29.31	7.84
K	McKee, H. S.	24226	5	9	1971	Vanuatu	Santo, Nokowoula			Ipomoea batatas (L.) Lam.	2.87	5	9	6	1	NA	NA	NA	NA	NA	NA	NA
K	McKee, H. S.	24260	12	9	1971	Vanuatu	Santo, Big Bay (Malao)			Ipomoea batatas (L.) Lam.	2.92	5	9	12	5	6.1	4	10.38	11.47	120	40.5	7.42
K	Narayan, R	11336			1958	Fiji				Ipomoea batatas (L.) Lam.	1.57	7	5	6	5	11.6	4	9.89	13.65	50	NA	NA
K	Peter, A.	44367	17	8	1926	Tanzania	Irangi Ssoroka			Ipomoea batatas (L.) Lam.	3.69	3.5	5	3	7	6.93	8	8.35	9.86	60	34.2	6.72
K	Peter, A.	51495	21	2	1915	Tanzania	South Pare, Hudee			Ipomoea batatas (L.) Lam.	4.17	3.5	9	10	5	5.24	6	10.25	13.4	50	39.62	7.81
K	Prance, G. T.; Berg, C. C.; Bisby, F. A.; Steward, W. C.; Monteiro, O. P.; Ramos, J. F.	18015	17	9	1973	Brazil	Gardens around Jarada, Rio Cuieras.			Ipomoea batatas (L.) Lam.	2.25	3.5	6	5	1	4.2	4	6.48	8.74	100	27.87	8.75
BM	Proctor, G. R.	18380	20	11	1958	Jamaica	Mason river dist. C. 3 miles NE of KELLITS. Cultivated field, clay soil			Ipomoea batatas (L.) Lam.	4.03	2.5	11	11	5	7.56	6	10.72	9.65	140	48.24	10.41
K	Pulle, A.	1196	18	2	1913	Papua New Guinea	Crok Valley			Ipomoea batatas (L.) Lam.	3.66	4.5	8	7	1	9.16	2	9.27	9.94	50	NA	NA
K	Ricksecker, J. J.	80	1	2	1897	USA	US Virgin Isles: Bassin, Island of St Croix			Ipomoea batatas (L.) Lam.	4.03	2	9	8	5	8.74	6	8.11	9.78	50	36.86	6.96
K	s.n.	s.n.				Brazil				Ipomoea batatas (L.) Lam.	3.74	9	9	10	1	6.74	16	8.89	9.89	60	18.35	8.17
K	Shiu, Y. H.	8205	14	10	1969	China	HONG KONG: High Island Reservoir, N. T. Mainland side.			Ipomoea batatas (L.) Lam.	3.74	4	10	10	3	5.03	4	7.16	11.06	70	36.84	12.51
K	Simpson, N. D.	4298	21	12	1926	Egypt	Birlac Dacrour?			Ipomoea batatas (L.) Lam.	3.66	3	8	7	1	4.21	8	8.29	10.36	50	20.89	7.97
K	Simpson, N. D.	4892	15	5	1927	Egypt	Sandy land S of Birket el Hag, Merq?			Ipomoea batatas (L.) Lam.	4.32	2	6	7	1	6.67	9	9.89	11.6	70	37.81	9.68
BM	Solis, A.; Segura, M.	1147	6	11	1994	Costa Rica	PUNTARENAS: Coto Brus. Cordillera de Talamanca.			Ipomoea batatas (L.) Lam.	3.87	8	12	10	5	8.39	10	7.64	8.92	40	38.02	9.49
ST	Sparre, B.	19190	27	9	1967	Ecuador	MORONA-SANTIAGO: Gualaquiza, Mision Bomboiza, Mision Salesiana, primary and secondary tropical rainforest			Ipomoea batatas (L.) Lam.	3.45	4	11	10	1	8.41	6	13.06	14.12	60	49.46	10.19
BM	Versteegh; Vink	8394	12	3	1959	Papua New Guinea	Amban near Manokwari			Ipomoea batatas (L.) Lam.	4.35	5	8	8	1	8.18	3	8.57	9.49	50	26.1	6.22
K	von Sneidern, K.	1220	17	2	1937	Colombia	CAUCA: El Tambo, in funticeto?			Ipomoea batatas (L.) Lam.	3.56	8	12	10	3	6.76	8	9.93	10.78	100	46.19	10.96
K	Waibuta, L. V.	6092	28	3	1949	Fiji	REWA: Bypass road Suva			Ipomoea batatas (L.) Lam.	5.76	5	9	10	5	NA	NA	NA	NA	NA	NA	NA
K	Whistler, A.	956	18	10	1973	Samoa	SAVAI'I:Next to Forestry Dept. House at Asau			Ipomoea batatas (L.) Lam.	2.98	4.5	10	10	3	7.54	3	7.85	9.64	60	35.52	5.42
K	Whistler, A.	9459	30	4	1994	Samoa	SAVAI'I: Beside the road leading from the main road just east of Aopo down to forme timber cutting areas			Ipomoea batatas (L.) Lam.	2.46	6	6	6	5	NA	NA	8.34	12.11	60	43.6	4.75
BM	Whitefoord, C.	7017	13	4	1992	Dominica	St. Peter. Syndicate Estate			Ipomoea batatas (L.) Lam.	4.96	3.5	12	13	7	7.75	10	9.49	12.12	50	43.76	8.78
K	Wong, C. Y. C.	478	19	2	1948	Micronesia	Yap Ngolok, Rul			Ipomoea batatas (L.) Lam.	2.76	6	8	8	5	11.47	5	8.65	9.47	110	38.28	6.55
K	Wood, J R I; Pozo, P	27928	20	7	2014	Bolivia	LA PAZ: Murillo, Valle de Zongo			Ipomoea batatas (L.) Lam.	2.1	6	8	8	5	7.73	10	10.9	13.72	40	42.83	9.97
FTG	Austin, D F	7480	8	10	1987	Mexico	VERACRUZ: On dunes beside gulf, N beach of Veracruz.	19.2039	-96.1394	Ipomoea batatas (L.) Lam. var. apiculata (M.Martens & Galeotti) J.A.McDonald & D.F.Austin	0.78	5	2	2	5	9.38	2	7.28	9.89	120	33.03	9.56
OXF	De La Puente, F	2908		10	1987	Mexico	Veracruz	19.2039	-96.1394	Ipomoea batatas (L.) Lam. var. apiculata (M.Martens & Galeotti) J.A.McDonald & D.F.Austin	1.09	7	3.5	3.5	3	6.36	2	7.92	10.52	160	40.69	11.76
FTG	Neville Jones, G.	23156	30	10	1958	Mexico	VERACRUZ: Veracruz, in sand dunes	19.2039	-96.1394	Ipomoea batatas (L.) Lam. var. apiculata (M.Martens & Galeotti) J.A.McDonald & D.F.Austin	1.89	6	3	4.5	9	6.8	2	6.91	10.51	100	32.13	10.85
XAL	Nogueira, T.D.	295	19	10	2005	Mexico	VERACRUZ: Mata Mateo. Paso De Ovejas. Bosque tropical caducifolia.	19.2599	-96.496	Ipomoea batatas (L.) Lam. var. apiculata (M.Martens & Galeotti) J.A.McDonald & D.F.Austin	1.31	NA	6	7.5	5	6.71	4	10.85	10.89	120	29.89	7.97
FTG	Orcutt, C.R.	3157	28	3	1910	Mexico	Veracruz	19.2039	-96.1394	Ipomoea batatas (L.) Lam. var. apiculata (M.Martens & Galeotti) J.A.McDonald & D.F.Austin	1.37	5.5	2	2	7	7.73	3	8.31	12.27	120	42.18	9.24
FTG	Austin, D F; De La Puente, F	7505/2946	16	10	1987	Mexico	TABASCO: S limit of Ejido Lopez Zamora. On Pluchea in old roadside. Marsh and cutover forest area.	17.8333	-91.01	Ipomoea tabascana J.A.McDonald & D.F.Austin	1.47	4	7	5	3	6.29	3	7.09	7.7	90	30.99	7.49
K	Abana, B	3075	5	11	1904	Cuba	HABANA: Santiago de las Vegas	22.97	-82.3869	Ipomoea trifida (Kunth) G.Don	1.74	9.5	7.5	6.5	5	15	5	5.87	9.35	40	29.31	9.52
K	Austin, D F; Austin, S K	5060	7	9	1972	Mexico	VERACRUZ: E. of Cordoba between km. 43-44 en route to Veracruz.	18.8333	-96.7667	Ipomoea trifida (Kunth) G.Don	1.16	5	5.5	6	3	7	5	8.87	11.28	40	28.2	5.25
BM	Burnham, R; Grant, P R	92	16	2	1984	Mexico	CHIAPAS: El Chincon. West of Rio Magdalena between Naranjo and Vicente Guerrero. Along trail	15.0284	-92.2331	Ipomoea trifida (Kunth) G.Don	1.52	10	7	5	1	2	2	5.24	9.62	40	30.4	6.62
XAL	Carranza, E.; Silva	6604	9	11	2003	Mexico	MICHOACAN: 2 km de San Juan de Alima, sobre la carretera a Lazaro cardenas, Aquila	18.5694	-103.656	Ipomoea trifida (Kunth) G.Don	1.41	10	6	5	3	10	5	6.67	9.35	40	44.87	7.81
K	Cascante, A	1382	13	1	1998	Costa Rica	SAN JOSE: El Rodoe Protected Area.	9.90556	-84.275	Ipomoea trifida (Kunth) G.Don	1.39	7	6	4	3	5	4	7.41	10.04	50	39.62	8.51
XAL	Castillo, G.; Zamora, P.	7997	30	11	1991	Mexico	VERACRUZ: Poblado de Jalcomulco	19.3356	-96.7639	Ipomoea trifida (Kunth) G.Don	1.51	7	5.5	4.5	3	12	4	5.04	11.47	40	29.95	5.51
XAL	Castillo, G.; Zamora, P.	7144	22	11	1991	Mexico	VERACRUZ: 1km al N de Jalcomulco, en el arroyo	19.3361	-96.7583	Ipomoea trifida (Kunth) G.Don	1.64	10	7	4.5	3	12	7	4.99	11.35	30	33.31	7.82
XAL	Castillo, G.; Zamora, P.	7228	23	11	1991	Mexico	VERACRUZ: 2 km al N del poblado de Jalcomulco, en las faldas del cerro	19.3417	-96.7583	Ipomoea trifida (Kunth) G.Don	1.45	9	5	4	1	12	5	8.17	12.83	40	35.37	6.58
K	Chavarria, M M	601	19	1	1995	Costa Rica	PUNTARENAS: Montes de Oro, Cruce Miramar	10.0375	-84.7458	Ipomoea trifida (Kunth) G.Don	1.12	7	3.5	2.5	1	4	4	7.25	9.83	40	28.85	4.54
K	Chavarria, M M	1027	30	10	1995	Costa Rica	ALAJUELA: Grecia. Puente Rafael Iglesias. Rio Colorado	10.0236	-84.3611	Ipomoea trifida (Kunth) G.Don	1.86	7	5.5	4.5	3	9	4	5.84	7.54	40	21.48	5.3
K	Chavarria, M M	1051	21	11	1995	Costa Rica	GUANACASTE: Valle del Tempisque. Between Bagaces and Liberia	10.525	-85.2583	Ipomoea trifida (Kunth) G.Don	1.39	7	7	6	3	9	4	7.83	8.82	50	35.99	7.05
BM; OXF	Curtiss, A H	632	6	2	1905	Cuba	Old Fields near Guanajay	22.9	-82.6833	Ipomoea trifida (Kunth) G.Don	1.12	5	5	4.5	3	6	5	5.88	9.52	30	30.18	7.37
BM; OXF	Ekman, E L	6636	20	11	1915	Cuba	Bayate	20.3528	-75.3631	Ipomoea trifida (Kunth) G.Don	1.87	10.5	7	6	3	9	5	7.23	9.47	30	32.16	6.6
BM	Espinoza, R	1406	31	10	1995	Costa Rica	GUANACASTE: Liberia. Santa Rosa N. P.	10.8069	-85.7	Ipomoea trifida (Kunth) G.Don	1.04	4	2.5	3	5	5	3	6.37	9.28	40	15.26	4.58
K	Fendler, A	583		7	1881	Trinidad		10.4518	-61.2451	Ipomoea trifida (Kunth) G.Don	1.34	7	4.5	3	3	8	6	6.61	8.45	30	22.07	5.15
K	Fendler, A.	2074B			1856	Venezuela				Ipomoea trifida (Kunth) G.Don	1.41	8	5	4	3	7	4	6.04	9.08	40	30.63	6.14
BM	Gomez, L D	18661		10	1982	Costa Rica	GUANACASTE: Savanna 7 Km NW of Bagaces	10.5333	-85.25	Ipomoea trifida (Kunth) G.Don	1.08	11	6.5	5.5	3	14	4	8.24	11.98	50	37.51	7.52
BM	Grayum, M H	12319	9	11	2004	Costa Rica	GUANACASTE: La Cruz. Punta El Respingue and environs. Santa Elena Peninsula.	10.8667	-85.85	Ipomoea trifida (Kunth) G.Don	0.96	6	3	3	3	4	2	7.12	9.33	60	28.28	6.38
BM	Hammel, B.	19715	11	12	1994	CR	ALAJUELA: Valle de Tarcoles. Between El Roble and Turrucares, Bushes beside the path.	09,59'30"N	84,14'40"W	Ipomoea trifida (Kunth) G.Don	1.44	10	5	3.5	3	8	6	4.65	8.24	50	18.13	4.49
K	Hancock, W	31			1882	Mexico	ACAPULCO	16.85	-99.8667	Ipomoea trifida (Kunth) G.Don	1.13	7	4	3.5	3	10	3	6.89	8.31	40	34.62	6.35
K	Haught, O	3875	24	11	1943	Colombia	MAGDALENA: Roadside about 15Km N of La Paz	10.4167	-73.15	Ipomoea trifida (Kunth) G.Don	1.72	10	7.5	6.5	1	11	8	6.38	9.17	50	30.11	8.37
BM; OXF	Hinton, G B	3434	22	2	1933	Mexico	TEMASCALTEPEC: Nanchititla	18.8642	-100.451	Ipomoea trifida (Kunth) G.Don	1.08	7	3	3	1	5	4	7.62	10.53	40	44.24	7.64
BM	Hinton, G B	9784	30	10	1936	Mexico	MINA GRO.: Pino	18.6167	-101.95	Ipomoea trifida (Kunth) G.Don	1.82	7	7	7	1	15	5	7.95	11.67	40	39.75	6.53
K	Hunter, A A; Allen, P H	723	25	2	1935	Panama	Las Cruces Trail	9.16667	-79.7333	Ipomoea trifida (Kunth) G.Don	1.1	6	2.5	2	3	6	4	4.51	6.45	60	22.6	5.01
K; BM; OXF	Jeffrey, C; Trujillo, B	2351	26	11	1977	Venezuela	8Km beyond Rio Palmar on road to San Jose de Los Altos, roadside	10.2831	-72.3706	Ipomoea trifida (Kunth) G.Don	1.2	6	7	6	1	17	7	5.48	6.84	60	23.3	4.83
BM; OXF	Jimenez, A	1553	5	1	1964	Costa Rica	On the path to Cuajiniquil, Santa Elena, Liberia, Pcia. Guanacaste	10.9333	-85.6667	Ipomoea trifida (Kunth) G.Don	1.35	9	3.5	3	1	9.5	3	6.76	9.82	40	23.25	5.9
BM	Khan; Tebbs; Vickery	111	12	1	1984	Costa Rica	Puntarenas	9.97722	-84.8336	Ipomoea trifida (Kunth) G.Don	1.69	8	3.5	2	3	10	4	5.46	7.04	90	29	5.12
K	LanglassÃ©	630	14	11	1898	Mexico	Petatlan	17.5349	-101.274	Ipomoea trifida (Kunth) G.Don	1.11	6	4	3	3	6	3	6.46	8.85	50	30.84	6.32
BM; OXF	Lopez, E	98	8	2	1996	Costa Rica	Guanacaste: De la Cruz. P.N. Los Amendros Station. 12Km along the Santa Cecilia Highway	11.0333	-85.5264	Ipomoea trifida (Kunth) G.Don	1.38	11	8	7	1	10	6	6.75	9.93	30	18.37	4.14
K	Matuda, E.	2154		11	1937	Mexico				Ipomoea trifida (Kunth) G.Don	1.29	7	8	8	1	8	6	4.84	6.21	20	26.68	6.56
BM	Mexia, Y	8865	22	11	1937	Mexico	ADAMA: Sierra Madre del Sur. Temisco; Cerro del Otote.	23.6344	-102.553	Ipomoea trifida (Kunth) G.Don	1.45	8	6	6	3	10	5	7.67	9.82	50	30.86	7.36
BM; OXF	Miller, O O; Johnston, J R	77	16	7	1901	Venezuela	Isla Margarita. El Valle	10.9833	-63.8667	Ipomoea trifida (Kunth) G.Don	1.17	6	6	4	3	7.5	4	6.39	9.23	40	47.36	6.92
K	Palmer, E	978		12	1890	Mexico	MANZANILLO	19.0533	-104.316	Ipomoea trifida (Kunth) G.Don	1.23	9	10	10	3	2.5	5	7.01	8.74	40	35.86	5.91
BM; OXF	Pineda, M G	97	11	11	1989	Honduras	Colonia Miramonte, SE of Tegucigalpa; Dry Subtropical Forest	13.9833	-87.1667	Ipomoea trifida (Kunth) G.Don	0.95	5	2	1.5	3	5	4	6.13	8.75	40	34.89	5.84
K	Pittier, H	2677	8	2	1911	Panama	Around Frijoles, Cannal Zone	9.17333	-79.7967	Ipomoea trifida (Kunth) G.Don	1	3	3	2.5	5	3	3	5.78	7.68	40	29.54	4.72
BM; OXF	Purpus, C A	6918		10	1913	Mexico	OAXACA: Picacho - San Geronimo	17.0333	-96.1833	Ipomoea trifida (Kunth) G.Don	1.96	7	4.5	5	1	4	4	6.37	9.23	40	25.26	6.63
BM; K	Seemann	175				Panama	Santiago	8.10333	-80.9811	Ipomoea trifida (Kunth) G.Don	1.14	10	4	4.5	3	10	3	4.95	6.35	130	19.56	6.54
FL; OXF	Seymour, F C	5436	5	4	1971	Nicaragua	In vicinity of Escuela Nacional de Agricultura y Ganaderia. Rte 1, 12 Km E of MANAGUA	12.1167	-86.0167	Ipomoea trifida (Kunth) G.Don	1.28	3	3	2	3	3	2	5.39	8.47	40	30.48	6.8
BM; OXF	Sidwell, K; Davidse, G; Monro, A	510	29	1	1998	El Salvador	La Libertad, River with a lot of water, 1.4Km W of Playa El Majanual	13.4925	-89.3508	Ipomoea trifida (Kunth) G.Don	2.44	7	2	1.5	3	17	4	3.73	6.89	40	23.94	5.44
K	Sinclair	s.n.				Nicaragua	Realejo	12.5333	-87.15	Ipomoea trifida (Kunth) G.Don	0.95	5	2.5	2	5	5	24.86	6.77	8.23	40	28.32	5.66
K	Sinclair	s.n.			1845	Mexico	ACAPULCO	16.85	-99.8667	Ipomoea trifida (Kunth) G.Don	1.48	4.5	4	3	3	7	3	7.19	10.09	40	30.34	5.48
BM; OXF; K; E	Smith, H H	1569	11	7	1899	Colombia	Santa Marta	10.9	-73.65	Ipomoea trifida (Kunth) G.Don	1.34	7	6	6	3	18	8	7.76	9.86	40	37.44	7.68
K; BM; OXF	Smith, H. H.	1570			1899	Colombia	Santa Marta			Ipomoea trifida (Kunth) G.Don	2.05	10	11	10.5	1	22	12	8.9	10.05		40.19	8.76
K	Stevens, W D	4570	12	10	1977	Nicaragua	GRANADA: Paso del Panaloya	12.1	-85.8833	Ipomoea trifida (Kunth) G.Don	1.49	7	5.5	4.5	3	10	4	6.79	9.71	20	27.43	6.57
BM	Stevens, W D	5191	23	11	1977	Nicaragua	CARAZO:ca. 3.3Km SE of Casares on the road to Huehuete, SE of La Bocana Grande	11.6333	-86.35	Ipomoea trifida (Kunth) G.Don	2.12	10	5	5	3	4	4	5.7	8.28	40	19.72	4.18
BM	Stevens, W D	9428	20	7	1978	Nicaragua	MATAGALPA: SW slopes of Cerro El Pilon and adjacent Laguna Tecomapa; roadside, low thorn scrub and pastures on rocky slopes and dry lakebed with heavy black soil and water just below surface	12.6167	-86.0333	Ipomoea trifida (Kunth) G.Don	1.76	10	5	4	3	9	3	7.46	11.03	50	30.49	7.73
K	Stevens, W D	19709	11	3	1981	Nicaragua	ZELAYA: Cano Corozal, near Rio Kusali, tall evergreen forest	13.3667	-85.3333	Ipomoea trifida (Kunth) G.Don	1.31	6	8.5	3	1	6.5	4	6.69	8.02	90	21.81	6.71
K	Tucker, J M	444	2	12	1941	El Salvador	North slope of hill north of Montecristo	13.6	-88.0667	Ipomoea trifida (Kunth) G.Don	1.21	7	5	4	3	7	4	4.58	7.88	60	30.57	6.44
BM; OXF	Wilkin, P	416	30	11	1990	Costa Rica	c. 1.8KM from Admin Area on road to Playa Naranjo	10.8333	-85.65	Ipomoea trifida (Kunth) G.Don	1.26	7	3.5	3	5	6	6	6.93	9.91	30	30.97	8.58
BM; OXF	Wilkin, P	417	30	11	1990	Costa Rica	300m from Admin Area on road to Playa Naranjo	10.8333	-85.65	Ipomoea trifida (Kunth) G.Don	0.71	4.5	4.5	3	3	7	4	8.24	12.29	30	36.01	7.57
BM	Wilkin, P	455	23	12	1990	Costa Rica	GUANACASTE: Playa Potrero, near Bahia Flamingo Beach Resort	10.4667	-84.7667	Ipomoea trifida (Kunth) G.Don	1.28	7	4.5	4.5	3	7	4	6.99	8.71	50	34.72	6.25
BM; OXF	Wilkin, P	457	24	12	1990	Costa Rica	c. 8Km from Liberia-Santa Cruz road on road to Tamarindo, Gunacaste Prov. Herbaceous secondary growth by roadside	10.6038	-85.5132	Ipomoea trifida (Kunth) G.Don	1.65	10	6.5	5	3	9	8	4.51	8.26	60	23.65	6.35
BM	Wilkin, P	492	3	1	1990	Costa Rica	GUANACASTE: 0.5Km from Santa Barbara on road to Santa Cruz from Guaitil	10.2833	-85.5333	Ipomoea trifida (Kunth) G.Don	1.32	5	2.5	2	3	5	2	8.06	10.36	70	37.11	8
BM	Wilkin, P; Jennings, S B	108	21	6	1989	Costa Rica	GUANACASTE: Santa Rosa N. P., about 480m S of camping area	10.8333	-85.6167	Ipomoea trifida (Kunth) G.Don	1.02	4	3	2.5	3	5	2	6.27	10.04	40	37.81	7.59
BM; OXF	Wilkin, P; Jennings, S B	109	21	6	1989	Costa Rica	Guanacaste Prov.: Santa Rosa N.P.; about 500 S of camping area	10.8333	-85.6167	Ipomoea trifida (Kunth) G.Don	1.38	5	4.5	3.5	5	2	2	5.96	10.31	20	38.66	7.55
BM	Wilkin, P; Jennings, S B	110	22	6	1989	Costa Rica	GUANACASTE: Santa Rosa N. P., 1Km along track to Laguna Escondida	10.8885	-85.8297	Ipomoea trifida (Kunth) G.Don	1.11	5	4	4	3	5	2	7.61	10.8	40	33.66	6
K	Wilson, P	9281	15	12	1910	Cuba	PINAR DEL RIO: Rio San Miguel below Mal Paso	22.2556	-84.1631	Ipomoea trifida (Kunth) G.Don	1.18	8	5	4	3	10	4	6.8	8.9	60	27.19	7.65
