# Supplementary material for: Discovery and characterization of sweetpotato’s closest tetraploid relative
Source: New Phytol. 2022 Feb 8;234(4):1185–94. doi: 10.1111/nph.17991 (PMC9306577; doi:10.1111/nph.17991)
Supplement: Supplementary file 4 — Table S3 Passport data of all samples included in phylogenetic analyses. [file NPH-234-1185-s005.xlsx]

## Sheet: Article details
New Phytologist Supporting Information
Discovery and characterisation of sweetpotato's closest tetraploid relative
Pablo Muñoz-Rodríguez, Tom Wells, John R.I. Wood, Tom Carruthers, Noelle L. Anglin, Robert L. Jarret & Robert W. Scotland
Article acceptance date: 16 January 2022
Table S3 Passport data of all samples included in phylogenetic analyses

## Sheet: 1 - CONTENT
	Sheet 1	Morphological measurements
	Sheet 2	Passport data - Samples used in DNA barcode (trnL-rpl32) phylogeny
	Sheet 3	Passport data - Whole genome sequencing and HybSeq data. Samples used in nuclear and chloroplast phylogenies

## Sheet: 2 - Passport data (DNA barcode)
Taxon	Collector	CollectorNumber	Herbarium	Country	Latitude	Longitude
Ipomoea bernouilliana	P.C. Standley	27496	BM	Honduras	14.01201	-87.00244
Ipomoea bracteata	D. Harder	1120	BM	Mexico	23.2166	-109.867
Ipomoea capillacea	A. Ventura	4252	BM	Mexico	19.5063	-98.8098
Ipomoea clavata	E. Martínez Salas	29983	BM	Mexico	18.5383	-89.8997
Ipomoea coccinea	H.E. Ahles	20404	BM	United States of America	36.28697	-78.36769
Ipomoea cordatotriloba	W.S. Judd	2751	BM	United States of America	29.644607	-82.355245
Ipomoea corymbosa	P.J. Stafford	123	BM	Mexico	16.4	93
Ipomoea costellata	A. Reyes García	1101	BM	Mexico	16.234	-92.126
Ipomoea imperati	B.E. Hammel	19670	BM	Costa Rica	9.86667	-82.9528
Ipomoea lacunosa	W.S.B. Jones	1554	BM	United States of America	33.215501	-83.322258
Ipomoea leptophylla	C.I. Stiteler	s.n.	BM	United States of America	35.317	-103.436
Ipomoea lindenii	P. Wilkin	440	BM	Costa Rica	10.3	-84.833
Ipomoea lutambensis	E.M. Bruce	1036	BM	Tanzania	-6.1556	29.5108
Ipomoea lutea	A. Reyes García	1499	BM	Mexico	17.213	-93.375
Ipomoea neei	K. Sidwell	570	BM	El Salvador	13.63777	-89.05638
Ipomoea orizabensis	P.J. Stafford	249	BM	Mexico	16.666	-92.233
Ipomoea pandurata	H.E. Ahles	58689	BM	United States of America	35.7186	-78.7606
Ipomoea pescaprae	P. Wilkin	464	BM	Costa Rica	-	-
Ipomoea philomega	C. Whitefoord	9067	BM	Belize	16.648	-88.933
Ipomoea praecana	V. Mendoza	112	BM	Honduras	14.2856	-87.2518
Ipomoea puncticulata	Y. Mexia	1896	BM	Mexico	20.7751	-104.9013
Ipomoea setifera	C. Whitefoord	5296	BM	Dominica	15.556	-61.458
Ipomoea silvicola	A. Molina R.	25822	BM	Honduras	14.086	-87.143
Ipomoea suffulta	C.G. Pringle	4755	BM	Mexico	17.07	-96.75
Ipomoea tenuissima	A.H. Curtiss	495	BM	Cuba	21.8844	-82.8
Ipomoea villifera	L.O. Williams	41319	BM	Guatemala	15.496	-91.793
Ipomoea sagittata	C. Whitefoord	2541	BM000080896	Belize	17.518	-88.412
Ipomoea malvaeoides	E. Hassler	6116	BM000089444	Paraguay	-25.414	-57.185
Ipomoea aristolochiifolia	C. Whitefoord	10029	BM000596706	Belize	16.7103	-88.9375
Ipomoea ramosissima	C. Whitefoord	10516	BM000754726	Belize	16.763	-89.1178
Ipomoea calyptrata	J.R.I. Wood	20496	BOLV	Bolivia	-18.55594	-64.16532
Ipomoea plummerae	J.R.I. Wood	19454	BOLV	Bolivia	-18.24128	-64.35146
Ipomoea pubescens	J.R.I. Wood	15892	BOLV	Bolivia	-17.4836	-65.6003
Ipomoea purpurea	J.R.I. Wood	19429	BOLV	Bolivia	-18.55113	-65.09513
Ipomoea queenslandica	B. Conn	1347	BRI	Australia	-17.066	144.366
Ipomoea neurocephala	G. Pereira-Silva	6303	CEN	Brazil	-16.1243	-47.164
Ipomoea batatas	GTM	494	CIP 401079	Guatemala	14.55	-90.7833
Ipomoea batatas	ARBUNAP	158	CIP 420386	Peru	-5.7498	-77.8475
Ipomoea trifida	F. De la Puente	875	CIP 460021	Venezuela	10.2275	-67.5508
Ipomoea leucantha	F. De la Puente	3007	CIP 460118	Colombia	10.4328	-73.5995
Ipomoea grandifolia	F. De la Puente	4201	CIP 460330	Paraguay	-25.5	-55.08
Ipomoea crinicalyx	A. Krapovickas	47735	CTES	Argentina	-23.7577	-64.7967
Ipomoea dumetorum	A. Krapovickas	46658	CTES	Argentina	-23.916	-65.4667
Ipomoea homotrichoidea	A. Krapovickas	45822	CTES	Argentina	-24.633	-56.466
Ipomoea nitida	A. Schinini	19971	CTES	Argentina	-28.5104	-56.044
Ipomoea padillae	A. Krapovickas	15023	CTES	Argentina	-28.03	-55.66
Ipomoea carnea	K.G. Dexter	5840	E	Peru	-5.84094	-79.36258
Ipomoea pauciflora	K.G. Dexter	6495	E	Peru	-12.28911	-74.85216
Ipomoea squamisepala	J. H. Kirkbride Jr.	5271	E00161788	Brazil	-15.616	-48.15
Ipomoea uninervis	C.E.B. Proença	2074	E00202955	Brazil	-15.683	-47.866
Ipomoea murucoides	J.C. Soto Núñez	7232	E00318802	Mexico	19.41298	-100.37002
Ipomoea dichroa	D.G. Long	600	E00561901	Botswana	-18.75	21.7667
Ipomoea pinifolia	C.E.B. Proença	1177	E00564421	Brazil	-14.0513	-47.5136
Ipomoea paludosa	A. Krapovickas	44864	F	Paraguay	-24.805	-56.721
Ipomoea batatas var. apiculata	D.F. Austin	7480	FTG	Mexico	27.544	-99.699
Ipomoea cheirophylla	J.R.I. Wood	20753	HSB	Bolivia	-14.46183	-61.02185
Ipomoea cynanchifolia	J.R.I. Wood	20786	HSB	Bolivia	-14.67486	-61.51127
Ipomoea nil	J.R.I. Wood	11012	HSB	Bolivia	-18.13076	-63.64034
Ipomoea brasiliensis	G. Sousa	660	HUEFS	Brazil	-9.2808	-43.5908
Ipomoea queirozii	L.P. de Queiroz	10239	HUEFS	Brazil	-12.0642	-45.0947
Ipomoea urbinei	C.J. Villa	572	IEB	Mexico	-	-
Ipomoea alpina	M.G. Bingham	10830	K	Zambia	-15.728	28.5
Ipomoea ancisa	J. Spencer	644	K	Mexico	30.08878	-108.41309
Ipomoea arborescens	R.K. Brummitt	20088	K	Mexico	18.40667	-97.60083
Ipomoea argillicola	M. Lazarides	6750	K	Australia	-15.62953	128.72872
Ipomoea australis	J.R.I. Wood	22769	K	Bolivia	-18.04001	-64.07072
Ipomoea batatoides	J.R.I. Wood	18399	K	Bolivia	-15.70262	-67.48228
Ipomoea beraviensis	P.R.O. Bally	6505	K	D.R. Congo	0.4886	29.8491
Ipomoea biflora	A. Heath	302	K	Botswana	-18.6188	23.5015
Ipomoea brassii	L. Pedley	2009	K	Australia	-23.00264	140.11208
Ipomoea buchanani	R.K. Brummitt	15562	K	Tanzania	-8.5	38.566
Ipomoea cairica	G.W. Staples	1399	K	United States of America	21.31540	-157.66683
Ipomoea calobra	L. Pedley	910	K	Australia	-27.97379	149.06593
Ipomoea cerradoensis	J.R.I. Wood	27017	K	Bolivia	-14.53194	-60.74
Ipomoea coscinosperma	H.-G. Jansen	s.n.	K	Sudan	-	-
Ipomoea decasperma	G. Cornejo Tenorio	2247	K	Mexico	19.6572	-101.366
Ipomoea descolei	R. Vanni	1088	K	Argentina	-27.34341	-55.54447
Ipomoea elythrocephala	I. Friis	8735	K	Ethiopia	3.65	38.93333
Ipomoea emetica	G.B. Hinton	6525	K	Mexico	19.0437	-100.042
Ipomoea eriocarpa	I. Friis	6774	K	Ethiopia	14.26666	37.78333
Ipomoea formosa	B.J. Gould	789	K	Bhutan	27.496	89.896
Ipomoea geophylifolia	M.C.G. Kirkbride	1444	K	Brazil	-15.95	-47.95
Ipomoea gracilis	M. Evans	2940	K	Australia	-14.20	132.25
Ipomoea haenkeana	J.R.I. Wood	17972	K	Bolivia	-18.32038	-59.57608
Ipomoea hederacea	R.C. Bauman	245	K	United States of America	39.78508	-75.63348
Ipomoea hederifolia	J.R.I. Wood	24424	K	Bolivia	-18.2105	-59.3608
Ipomoea himalayana	A.J.C. Grierson	2953	K	Bhutan	26.85	89.4
Ipomoea hochstetteri	M.G. Gilbert	8668	K	Ethiopia	5.2	39.6
Ipomoea holubii	M.G. Bingham	10288	K	Zambia	-15.48333	28.45
Ipomoea incompta	H. Faulkner	2192	K	Tanzania	-5.1	39.0166
Ipomoea indica	B.E. Hammel	19551	K	Costa Rica	9.391	-84.012
Ipomoea intrapilosa	J.P.M. Brenan	8970	K	Nigeria	8.11957	3.41955
Ipomoea jalapa	E.L. Ekman	7093	K	Haiti	18.7703	-72.5131
Ipomoea kotschyana	I. Friis	4874	K	Somalia	2.41667	43.03333
Ipomoea lachnosperma	E. Polhill	471	K	Kenya	-3.3973	38.5559
Ipomoea lilloana	J.R.I. Wood	22521	K	Bolivia	-17.58299	-64.59155
Ipomoea longeramosa	B. Pickersgill	RU72-400	K	Brazil	-6.2833	-36.5333
Ipomoea lutambensis	K. Vollesen	2619	K	Tanzania	-8.33	38.467
Ipomoea magnifolia	J.R.I. Wood	18416	K	Bolivia	-16.2039	-67.7268
Ipomoea malvacea	W.J.J.O. de Wilde	3428	K	Cameroon	10.59177	13.63231
Ipomoea marcellia	M.F. Agra	1271	K	Brazil	-7.7666	-35.8666
Ipomoea marginisepala	J.R.I. Wood	27730	K	Bolivia	-20.024	-64.147
Ipomoea melvillei	G.B. Vogt	BU487	K	Myanmar	22	98
Ipomoea meyeri	B.M. Anderson	1895	K	Colombia	8.8362	-75.8296
Ipomoea mucronatoproducta	J.R.I. Wood	27242	K	Bolivia	-18.1988	-58.19
Ipomoea muelleri	A. Moran	GAQLD022	K	Australia	-20.6388	141.443
Ipomoea muricata	P.S. Bentley	235	K	Ecuador	-0.74244	-90.30417
Ipomoea nitida	T.M. Pedersen	5359	K	Argentina	-29.2833	-57.7333
Ipomoea nogalensis	P.R.O. Bally	9630	K	Argentina	-28.5104	-56.0440
Ipomoea oblongata	E. Retief	981	K	South Africa	-27.7571	28.2857
Ipomoea obtusifolia	C.P. Lau	16	K	China	22.258	114.191
Ipomoea ochracea	I. Friis	9608	K	Ethiopia	5.75	36.6
Ipomoea oenotherae	I. Friis	3257	K	Ethiopia	5.447	39.553
Ipomoea oenotheroides	R.K. Balkwill	8786	K	South Africa	-32.255	25.664
Ipomoea orientalis	A.J.G.H. Kostermans	18705	K	Indonesia	-7.74194	110.749
Ipomoea orizabensis	G.B. Hinton	11922	K	Mexico	19.411	-100.297
Ipomoea osyrensis	G.B. Vogt	BU428	K	Myanmar	22	98
Ipomoea owariensis	A.K. Sanogo	613	K	Mali	11.3342	-5.72275
Ipomoea papilio	P. Wilkin	719	K	Zimbabwe	-18.8848	32.6771
Ipomoea paulistana	J.R.I. Wood	18824	K	Bolivia	-18.34364	-59.56075
Ipomoea pestigridis	G.W. Staples	20100015	K	Unknown	-	-
Ipomoea polpha	J.R. Clarkson	6290	K	Australia	-15.563	144.463
Ipomoea procurrens	J.R.I. Wood	27019	K	Bolivia	-14.53194	-60.74
Ipomoea pyrophila	M. Hakki	441	K	Togo	9.25393	1.19424
Ipomoea reticulata	J.R.I. Wood	20801	K	Bolivia	-16.23516	-62.21045
Ipomoea retropilosa	J.B. Simmons	281	K	Venezuela	8.9169	-79.744
Ipomoea rubriflora	A. Krapovickas	42701	K	Argentina	-31.8389	-63.7481
Ipomoea seducta House	A.C. Sanders	10647	K	Mexico	19.4499	-103.711
Ipomoea simonsiana	I. Friis	8179	K	Ethiopia	8.133	34.55
Ipomoea sinensis	I. Deshmukh	398	K	Somalia	1.283	42.583
Ipomoea splendens	T. Dawud	MSTD1397	K	Egypt	30.1322	31.2997
Ipomoea splendorsylvae	V. Villacorta	499	K	El Salvador	13.6680	-89.2492
Ipomoea stans	G. Cornejo Tenorio	3475	K	Mexico	19.5617	-101.358
Ipomoea staplesii	A.J.C. Grierson	4298	K	Bhutan	27.25	90.066
Ipomoea stenobasis	H. De Saeger	3384	K	D.R. Congo	4.166	29.5
Ipomoea strigosa	C.P. Lau	54	K	China	22.453	114.126
Ipomoea triloba	G.N. Batianoff	6022	K	Australia	-21.01	149.54
Ipomoea tuboides	G.W. Staples	1569	K	United States of America	19.4824	-155.503
Ipomoea ugandensis	M. Reekmans	9706	K	Burundi	4	30.1166
Ipomoea valenzuelensis	R. Vanni	1154	K	Paraguay	-25.594	-56.873
Ipomoea verbascoidea	M.G. Bingham	10293	K	Zambia	-15.4	28.13
Ipomoea violacea	A.S.J. van Proosdij	799	K	Aruba	12.489	-69.916
Ipomoea wolcottiana	T.D. Pennington	9602	K	Mexico	18.92	-99.22
Ipomoea mojangensis	J.N. Labat	2467	K000384561	Madagascar	-	-
Ipomoea asplundii	G.S. Henicka	25	K000578260	Brazil	-9.57814	-55.91544
Ipomoea chrysosperma	G. Aweke	508	K000713479	Ethiopia	9.31566	41.08961
Ipomoea tenuirostris	E. Biye	105	K000746317	Cameroon	5.816	10.0947
Ipomoea granulosa	V.C. Souza	13928	K000944324	Brazil	-18.63694	-44.05778
Ipomoea aurifolia	E.P. Heringer	5912	K000944364	Brazil	-15.9432	-47.8784
Ipomoea rosea	B.L. Stannard	H51872	K000944388	Brazil	-13.2718	-41.8693
Ipomoea procumbens	G. Hatschbach	23225	K000944640	Brazil	-25.09	-50.15
Ipomoea pintoi	L. Coradin	5999	K000944725	Brazil	-10.19	-40.01
Ipomoea mauritiana	FRI	74399	KEP	Malaysia	4.592	101.090
Ipomoea neglecta	P.E. Schmutz	2294	L	Indonesia	-9.5172	124.374
Ipomoea shirensis	N.C. Chase	8501	L	Zimbabwe	-19.530	32.635
Ipomoea costellata	R.D. Worthington	17077	L0280289	United States of America	31.96297	-106.51127
Ipomoea lactifera	G. Caity Lero	149	LPB	Bolivia	-14.63855	-66.28431
Ipomoea ciervensis	E. Carranza	5322	MEXU	Mexico	-	-
Ipomoea buchanani	Drummond	10347	MO	Mozambique	-19	34
Ipomoea dumosa	W.D. Stevens	29321	MO	Nicaragua	14.03361	-86.10222
Ipomoea leucotricha	D.E. Breedlove	47140	MO	Mexico	16.7547	-92.9716
Ipomoea sescossiana	W.L. Wagner	4212	MO	Mexico	22.765	-102.446
Ipomoea velardei	J.E. Madsen	63799	MO	Ecuador	-2.816	-80.133
Ipomoea asarifolia	J.D. Kesby	47	N/A	Mauritania	20.5073	-13.053
Ipomoea nervosa	K. Yasuda	2034	N/A	Japan	24.41186	123.80697
Operculina pteripes	M. Mendoza	2409	N/A	Bolivia	-16.331	-64.365
Ipomoea cardiophylla	E. Argüelles	276	NY	Mexico	20.6076	-100.376
Ipomoea furcyensis	H.A. Liogier	12076	NY	Dominican Republic	19.0716	-70.7971
Ipomoea batatas var. apiculata	F. De la Puente	2908	OXF	Mexico	19.203	-96.139
Ipomoea involucrata	J.d. Chapman	8716	OXF	Malawi	-15.94350	35.57064
Ipomoea pterocaulis	L.P. de Queiroz	15957	OXF	Brazil	-11.6836	-41.3364
Ipomoea littoralis	C. Luttrell	301	OXF00065913	Cook Islands	-19.85	-157.683
Ipomoea clausa	H.A. Liogier	16601	P	Dominican Republic	18.4412	-70.6172
Ipomoea porphyrea	M.M. Debray	1774	P00427218	Madagascar	-24.1807	45.6747
Ipomoea desmophylla	L. Allorge	2342	P00427465	Madagascar	-22.9763	46.33
Ipomoea tiliacea	M. Nadruz	2615	RB	Brazil	0.9469	-61.8561
Ipomoea cuneifolia	J.H. Piva	56	RB510256	Brazil	-9.80583	-52.24111
Ipomoea cambodiensis	J.B. sugau	152863	SAN152863	Malaysia	5.97883	116.075
Ipomoea pierreana	Indet.	Unknwon	SRR7121792 (no voucher available)	China	24.543	101.7
Ipomoea cairica	Indet.	Indet.	SRR7121895 (no voucher available)	China	24.543	101.709
Ipomoea tiliifolia	F.S. Axelrod	10071	US	Puerto Rico	18.1605	-65.7366
Ipomoea aequatoriensis	C.M. Rick	s.n.	USDA (CH71.3)	Ecuador	0.327	-79.434
Ipomoea aff. aequatoriensis	M. Kobayashi	s.n.	USDA (CH80.3)	Colombia	4.7292	-75.5787
Ipomoea aequatoriensis	C.M. Rick	s.n.	USDA (CH81.2)	Ecuador	-3.963	-79.7013
Ipomoea tabascana	F. De la Puente	2946	USDA (PI 518479)	Mexico	17.829	-91.057
Ipomoea aequatoriensis	F. De la Puente	5282	USDA (PI 561246)	Ecuador	-0.95	-79.66
Ipomoea aequatoriensis	F. De la Puente	5284	USDA (PI 561248)	Ecuador	-0.833	-79.75
Ipomoea aequatoriensis	F. De la Puente	5296	USDA (PI 561255)	Ecuador	-2.1833	-80.35
Ipomoea aequatoriensis	D.F. Austin	7817	USDA (PI 561258)	Ecuador	-3.244	-79.824
Ipomoea abutiloides	J.R.I. Wood	27315	USZ	Bolivia	-18.1635	-59.4951
Ipomoea appendiculata	J.R.I. Wood	27607	USZ	Bolivia	-21.185	-63.3644
Ipomoea argentea	J.R.I. Wood	25244	USZ	Bolivia	-14.3211	-60.4415
Ipomoea argentinica	J.R.I. Wood	24917	USZ	Bolivia	-17.5122	-63.19255
Ipomoea bahiensis	J.R.I. Wood	27327	USZ	Bolivia	-18.19123	-59.34112
Ipomoea bonariensis	J.R.I. Wood	25904	USZ	Bolivia	-19.18609	-57.92273
Ipomoea chondrosepala	J.R.I. Wood	27590	USZ	Bolivia	-17.81	-63.15
Ipomoea cryptica	D. Soto	1487	USZ	Bolivia	-15.0038	-65.4309
Ipomoea goyazensis	J.R.I. Wood	27806	USZ	Bolivia	-15.7366667	-61.5177777
Ipomoea graniticola	J.R.I. Wood	24991	USZ	Bolivia	-16.3458	-61.5354
Ipomoea hieronymi	M. Mendoza	2859	USZ	Bolivia	-21.2707	-64.1342
Ipomoea hirsutissima	J.R.I. Wood	23444	USZ	Bolivia	-18.2045	-59.3625
Ipomoea longibarbis	J.R.I. Wood	27633	USZ	Bolivia	-20.2341	-63.2107
Ipomoea megapotamica	J.R.I. Wood	27269	USZ	Bolivia	-18.1327	-58.124
Ipomoea mucronifolia	J.R.I. Wood	25064	USZ	Bolivia	-18.1629	-59.5016
Ipomoea odontophylla	M. Nee	52029	USZ	Bolivia	-10.033	-63.55
Ipomoea opulifolia	M. Mendoza	3150	USZ	Bolivia	-13.82222	-68.06694
Ipomoea oranensis	J.R.I. Wood	27653	USZ	Bolivia	-19.2837	-64.1032
Ipomoea paludicola	J.R.I. Wood	26398	USZ	Bolivia	-14.54413	-61.08576
Ipomoea parasitica	J.R.I. Wood	27944	USZ	Bolivia	-16.1631	-62.31
Ipomoea psammophila	J.R.I. Wood	25122	USZ	Bolivia	-18.316673	-59.6286
Ipomoea regnellii	J.R.I. Wood	24918	USZ	Bolivia	-17.85611	-63.32388
Ipomoea rubens	J.R.I. Wood	27905	USZ	Bolivia	-17.4219	-61.1123
Ipomoea sericosepala	J.R.I. Wood	27726	USZ	Bolivia	-18.4341	-64.3329
Ipomoea setosa	J.R.I. Wood	27649	USZ	Bolivia	-19.3632	-64.05272
Ipomoea squamosa	M. Mendoza	2598	USZ	Bolivia	-11.011	-68.4819
Ipomoea subrevoluta	J.R.I. Wood	25022	USZ	Bolivia	-16.11559	-60.58473

## Sheet: 3 - Passport data (WGS)
Species	Collector	CollectorNumber	Herbarium	Country	Latitude	Longitude	GenBank BioSample
Ipomoea aequatoriensis T.Wells & P.Muñoz	F. De la Puente	5282	USDA (PI 561246)	Ecuador	-0.95	-79.66
Ipomoea aequatoriensis T.Wells & P.Muñoz	F. De la Puente	5284	USDA (PI 561248)	Ecuador	-0.833	-79.75
Ipomoea aequatoriensis T.Wells & P.Muñoz	F. De la Puente	5296	USDA (PI 561255)	Ecuador	-2.1833	-80.35
Ipomoea aequatoriensis T.Wells & P.Muñoz	D.F. Austin	7817	USDA (PI 561258)	Ecuador	-3.244	-79.824
Ipomoea aequatoriensis T.Wells & P.Muñoz	M. Kobayashi	s.n.	USDA (CH80.3)	Colombia	4.7292	-75.5787
Ipomoea aequatoriensis T.Wells & P.Muñoz	C.M. Rick	s.n.	USDA (CH81.2)	Ecuador	-3.963	-79.7013
Ipomoea aequatoriensis T.Wells & P.Muñoz	C.M. Rick	s.n.	USDA (CH71.3)	Ecuador	0.327	-79.434
Ipomoea australis (O'Donell) J.R.I.Wood & P.Muñoz	F. De la Puente	3366	CIP460211	Argentina	-25.0363	-64.6029	SAMN08976585
Ipomoea batatas (L.) Lam.	CTX	4	CIP400572	Cuba	21.52	-77.78	SAMN08976524
Ipomoea batatas (L.) Lam.	CESDA	9	CIP400796	Dominican Republic	18.866	-71.350	SAMN08976528
Ipomoea batatas (L.) Lam.	CENDA	15	CIP400784	Dominican Republic	9.52564	-70.74646	SAMN08976525
Ipomoea batatas (L.) Lam.	CENDA	17	CIP400786	Dominican Republic	9.52564	-70.74646	SAMN08976526
Ipomoea batatas (L.) Lam.	CENDA	19	CIP400788	Dominican Republic	9.52564	-70.74646	SAMN08976527
Ipomoea batatas (L.) Lam.	CTX	23	CIP401210	Mexico	19.0798	-96.1962	SAMN08976544
Ipomoea batatas (L.) Lam.	CESDA	28	CIP400803	Dominican Republic	18.866	-71.350	SAMN08976529
Ipomoea batatas (L.) Lam.	ARBUNAP	55	CIP420068	Peru	-5.8204	-77.983	SAMN08976551
Ipomoea batatas (L.) Lam.	CESDA	56	CIP400811	Dominican Republic	18.866	-71.350	SAMN08976530
Ipomoea batatas (L.) Lam.	C. Whitefoord	71	BM	Panama	7.3	-77.966	SAMN08976640
Ipomoea batatas (L.) Lam.	ARBUNAP	158	CIP420386	Peru	-5.7498	-77.8475	SAMN08976552
Ipomoea batatas (L.) Lam.	De la Puente, F.	160	CIP420602	Peru	-4.8913	-80.9583	SAMN08976553
Ipomoea batatas (L.) Lam.	GTM	326	CIP401056	Guatemala	14.3666	-89.7166	SAMN08976536
Ipomoea batatas (L.) Lam.	GTM	384	CIP401062	Guatemala	14.35	-89.5833	SAMN08976537
Ipomoea batatas (L.) Lam.	GTM	406	CIP401067	Guatemala	17.5166	-89.8	SAMN08976538
Ipomoea batatas (L.) Lam.	D.M. Carvalho	407	HUEFS191618	Brazil	-12.367	-38.883	SAMN08976623
Ipomoea batatas (L.) Lam.	GTM	411	CIP401068	Guatemala	16.5833	-89.5	SAMN08976539
Ipomoea batatas (L.) Lam.	GTM	494	CIP401079	Guatemala	14.55	-90.7833	SAMN08976540
Ipomoea batatas (L.) Lam.	GTM	625	CIP401101	Guatemala	15.46	-88.81	SAMN08976541
Ipomoea batatas (L.) Lam.	De la Puente, F.	824	CIP401499	Venezuela	8.4155	-71.7511	SAMN08976549
Ipomoea batatas (L.) Lam.	De la Puente, F.	838	CIP401404	Venezuela	8.7022	-71.0152	SAMN08976546
Ipomoea batatas (L.) Lam.	De la Puente, F.	879	CIP401523	Venezuela	8.4155	-71.7511	SAMN08976550
Ipomoea batatas (L.) Lam.	F. De la Puente	960	CIP400356	Colombia	8.75	-75.75	SAMN08976510
Ipomoea batatas (L.) Lam.	F. De la Puente	977	CIP400361	Colombia	8.2618	-76.1525	SAMN08976511
Ipomoea batatas (L.) Lam.	GTM	1042	CIP401129	Guatemala	15.4333	-90.3333	SAMN08976542
Ipomoea batatas (L.) Lam.	F. De la Puente	1231	CIP400941	Ecuador	-3.4179	-78.55	SAMN08976535
Ipomoea batatas (L.) Lam.	F. De la Puente	1348	CIP400155	Bolivia	-17.7261	-66.2333	SAMN08976501
Ipomoea batatas (L.) Lam.	F. De la Puente	1350	CIP400157	Bolivia	-17.7261	-66.2333	SAMN08976502
Ipomoea batatas (L.) Lam.	F. De la Puente	1355	CIP400162	Bolivia	-17.08	-65.66	SAMN08976503
Ipomoea batatas (L.) Lam.	F. De la Puente	1560	CIP400815	Dominican Republic	18.6347	-70.3986	SAMN08976531
Ipomoea batatas (L.) Lam.	F. De la Puente	1567	CIP400819	Dominican Republic	18.6538	-70.5333	SAMN08976532
Ipomoea batatas (L.) Lam.	F. De la Puente	1573	CIP400822	Dominican Republic	19.4401	-70.6	SAMN08976533
Ipomoea batatas (L.) Lam.	F. De la Puente	1584	CIP400826	Dominican Republic	19.3714	-70.2333	SAMN08976534
Ipomoea batatas (L.) Lam.	F. De la Puente	1652	CIP400205	Bolivia	-15.5	-67.5	SAMN08976504
Ipomoea batatas (L.) Lam.	F. De la Puente	1697	CIP400389	Colombia	3.2366	-75.7602	SAMN08976512
Ipomoea batatas (L.) Lam.	F. De la Puente	1744	CIP400423	Colombia	1.5917	-77.1603	SAMN08976513
Ipomoea batatas (L.) Lam.	F. De la Puente	1758	CIP400433	Colombia	1.6797	-77.0189	SAMN08976514
Ipomoea batatas (L.) Lam.	F. De la Puente	1760	CIP400435	Colombia	1.6	-76.93	SAMN08976515
Ipomoea batatas (L.) Lam.	F. De la Puente	1770	CIP400442	Colombia	1.377	-77.127	SAMN08976516
Ipomoea batatas (L.) Lam.	F. De la Puente	1785	CIP400453	Colombia	1.2771	-77.4833	SAMN08976517
Ipomoea batatas (L.) Lam.	F. De la Puente	1852	CIP400466	Colombia	4.4666	-75.7229	SAMN08976518
Ipomoea batatas (L.) Lam.	F. De la Puente	2061	CIP400493	Colombia	11.25	-73.7712	SAMN08976519
Ipomoea batatas (L.) Lam.	F. De la Puente	2082	CIP400502	Colombia	10.88	-72.8889	SAMN08976520
Ipomoea batatas (L.) Lam.	F. De la Puente	2102	CIP400507	Colombia	10.4833	-73.2592	SAMN08976521
Ipomoea batatas (L.) Lam.	F. De la Puente	2158	CIP400519	Colombia	8.4477	-73.2653	SAMN08976522
Ipomoea batatas (L.) Lam.	DPW	2560	CIP400238	Brazil	-15.83	-58.16	SAMN08976506
Ipomoea batatas (L.) Lam.	DPW	2601	CIP400274	Brazil	-11.6509	-61.2	SAMN08976507
Ipomoea batatas (L.) Lam.	DPW	2615	CIP400287	Brazil	-9.91	-63.16	SAMN08976508
Ipomoea batatas (L.) Lam.	DPW	2681	CIP400339	Brazil	-3.2532	-60.2468	SAMN08976509
Ipomoea batatas (L.) Lam.	F. De la Puente	2721	CIP400218	Bolivia	-21.6631	-63.5798	SAMN08976505
Ipomoea batatas (L.) Lam.	De la Puente, F.	2799	CIP420882	Peru	-12.9	-72.6737	SAMN08976554
Ipomoea batatas (L.) Lam.	De la Puente, F.	2880	CIP401443	Venezuela	10.466	-64.1339	SAMN08976547
Ipomoea batatas (L.) Lam.	De la Puente, F.	2905	CIP401459	Venezuela	10.3703	-67.2536	SAMN08976548
Ipomoea batatas (L.) Lam.	F. De la Puente	4494	CIP401150	Honduras	15.7666	-87.4333	SAMN08976543
Ipomoea batatas (L.) Lam.	F. De la Puente	5265	CIP400033	Brazil	-23.95	-55.03	SAMN08976500
Ipomoea batatas (L.) Lam.	CATIE	8510	CIP400551	Costa Rica	9.982	-84.327	SAMN08976523
Ipomoea batatas (L.) Lam.	J.R.I.Wood	27946	USZ	Bolivia	-16.1633	-62.3104	SAMN08976666
Ipomoea batatas (L.) Lam.	M. Nee	37607	LPB	Bolivia	-17.783	-63.2	SAMN08976677
Ipomoea batatas (L.) Lam. var. apiculata (M.Martens & Galeotti) J.A.McDonald	F. De la Puente	2908	OXF	Mexico	19.203	-96.139
Ipomoea batatas (L.) Lam. var. apiculata (M.Martens & Galeotti) J.A.McDonald	D.F. Austin	7480	FTG	Mexico	27.544	-99.699
Ipomoea batatas (L.) Lam. var. apiculata (M.Martens & Galeotti) J.A.McDonald	Nishiyama	N/A	K233	Mexico	19.203	-96.139
Ipomoea cordatotriloba Dennst.	W.S. Judd	2751	BM	United States of America	29.6446	-82.3552	SAMN08976628
Ipomoea cryptica J.R.I.Wood & Scotland	D. Soto	1487	USZ	Bolivia	-15.0038	-65.4309	SAMN08976672
Ipomoea cynanchifolia Meisn.	J.R.I. Wood	24117	USZ	Bolivia	-16.1475	-62.0172	SAMN08976644
Ipomoea grandifolia (Dammer) O'Donell	F. De la Puente	4184	CIP460321	Paraguay	-25.3666	-54.9	SAMN08976591
Ipomoea lactifera J.R.I.Wood & Scotland	G. Caity Lero	149	K	Bolivia	-14.6386	-66.2843	SAMN08976667
Ipomoea leucantha Jacq.	F. De la Puente	3007	CIP460118	Colombia	10.4328	-73.5995	SAMN08976576
Ipomoea littoralis Blume	C. Luttrell	301	OXF00065913	Cook Islands	-19.85	-157.683	SAMN08976683
Ipomoea ramosissima (Poir.) Choisy	C. Whitefoord	10516	BM000754726	Belize	16.763	-89.1178	SAMN08976493
Ipomoea splendor-sylvae House	P. Wilkin	472	BM	Costa Rica	9.8833	-85.4833	SAMN08976497
Ipomoea tabascana J.A.McDonald & D.F.Austin	F. De la Puente	2946	CIP (PI 518479)	Mexico	17.829	-91.057	SAMN08976620
Ipomoea tenuissima	A.H. Curtiss	495	K	Cuba	21.8844	-82.7999	SAMN08976494
Ipomoea tiliacea (Willd.) Choisy	M. Nadruz	2615	RB708180	Brazil	0.9469	-61.8561	SAMN08976685
Ipomoea trifida (Kunth) G. Don	P. Wilkin	108	BM	Costa Rica	10.8333	-85.616	SAMN08976496
Ipomoea trifida (Kunth) G. Don	F. De la Puente	871	CIP460096	Venezuela	10.2437	-67.599	SAMN08976574
Ipomoea trifida (Kunth) G. Don	F. De la Puente	875	CIP460021	Venezuela	10.2275	-67.5508	SAMN08976567
Ipomoea trifida (Kunth) G. Don	F. De la Puente	1050	CIP460099	Colombia	9.9783	-75.15	SAMN08976575
Ipomoea trifida (Kunth) G. Don	F. De la Puente	2846	CIP460055	Venezuela	9.2489	-67.001	SAMN08976570
Ipomoea trifida (Kunth) G. Don	F. De la Puente	2894	CIP460066	Venezuela	9.9568	-63.4707	SAMN08976572
Ipomoea trifida (Kunth) G. Don	F. De la Puente	2991	CIP460134	Colombia	10.6641	-75.2358	SAMN08976579
Ipomoea trifida (Kunth) G. Don	F. De la Puente	3012	CIP460120	Colombia	10.1466	-73.5833	SAMN08976577
Ipomoea trifida (Kunth) G. Don	F. De la Puente	3016	CIP460144	Colombia	9.8342	-74.6157	SAMN08976580
Ipomoea trifida (Kunth) G. Don	F. De la Puente	3677	CIP460183	Guatemala	14.4509	-90.5666	SAMN08976582
Ipomoea trifida (Kunth) G. Don	F. De la Puente	3702	CIP460733	Guatemala	14.2899	-91.3732	SAMN08976614
Ipomoea trifida (Kunth) G. Don	F. De la Puente	3727	CIP460739	Guatemala	14.2993	-90.9493	SAMN08976615
Ipomoea trifida (Kunth) G. Don	F. De la Puente	3752	CIP460756	Guatemala	14.2507	-90.284	SAMN08976616
Ipomoea trifida (Kunth) G. Don	GTM	3764	CIP460260	Guatemala	14.3363	-90.4833	SAMN08976586
Ipomoea trifida (Kunth) G. Don	F. De la Puente	3794	CIP460274	Guatemala	15.8067	-89.2266	SAMN08976587
Ipomoea trifida (Kunth) G. Don	F. De la Puente	4605	CIP460384	Nicaragua	12.3	-86.36	SAMN08976595
Ipomoea trifida (Kunth) G. Don	F. De la Puente	4630	CIP460396	Nicaragua	12.9166	-85.9166	SAMN08976596
Ipomoea trifida (Kunth) G. Don	F. De la Puente	4646	CIP460403	Nicaragua	12.76	-85.4	SAMN08976597
Ipomoea trifida (Kunth) G. Don	F. De la Puente	4650	CIP460407	Nicaragua	12.53	-85.76	SAMN08976598
Ipomoea trifida (Kunth) G. Don	F. De la Puente	5341	CIP460530	Cuba	21.7572	-79.243	SAMN08976605
Ipomoea trifida (Kunth) G. Don	F. De la Puente	5384	CIP460547	Cuba	23	-81.5	SAMN08976606
Ipomoea trifida (Kunth) G.Don	F. De la Puente	1054	CIP460026	Colombia	11.3	-74.33
Ipomoea trifida (Kunth) G.Don	F. De la Puente	2863	CIP460061	Venezuela	10.125	-67.4833	SAMN08976571
Ipomoea trifida (Kunth) G.Don	F. De la Puente	2961	CIP460663	Mexico	16.75	-93.1213
Ipomoea triloba L.	G.N. Batianoff	6022	K	Australia	-21.01	149.54	SAMN08976660
