# Supplementary material for: Discovery and characterization of sweetpotato’s closest tetraploid relative
Source: New Phytol. 2022 Feb 8;234(4):1185–94. doi: 10.1111/nph.17991 (PMC9306577; doi:10.1111/nph.17991)
Supplement: Supplementary file 5 — Table S4 Statistics of the putative single copy nuclear regions used in phylogenetic analysis. Table S5 Patterns of nucleotide heterozygosity in k‐mer spectra of sequencing reads (k = 21). Please note: Wiley Blackwell are not responsible for the content or functionality of any Supporting Information supplied by the authors. Any queries (other than missing material) should be directed to the New Phytologist Central Office. [file NPH-234-1185-s004.xlsx]

## Sheet: Article details
New Phytologist Supporting Information
Discovery and characterisation of sweetpotato's closest tetraploid relative
Pablo Muñoz-Rodríguez, Tom Wells, John R.I. Wood, Tom Carruthers, Noelle L. Anglin, Robert L. Jarret & Robert W. Scotland
Article acceptance date: 16 January 2022
Table S4 Statistics of the putative single copy nuclear regions used in phylogenetic analysis

## Sheet: STATS Nuclear probes
Alignment_name	No_of_taxa	Alignment_length	Total_matrix_cells	Undetermined_characters	Missing_percent	No_variable_sites	Proportion_variable_sites	Parsimony_informative_sites	Proportion_parsimony_informative	AT_content	GC_content	A	C	G	T	K	M	R	Y	S	W	B	V	H	D	X	N	O	-	?
solyc01g049650.2.1_1	44	1458	64152	1192	1.858	0	0	0	0	0.574	0.426	18637	15125	11668	17530	0	0	0	0	0	0	0	0	0	0	0	985	0	207	0
solyc02g087240.2.1_1	44	1456	64064	322	0.503	0	0	0	0	0.55	0.45	17695	11567	17142	17338	0	0	0	0	0	0	0	0	0	0	0	322	0	0	0
solyc03g005680.2.1_1	44	1117	49148	655	1.333	0	0	0	0	0.524	0.476	12003	8432	14635	13423	0	0	0	0	0	0	0	0	0	0	0	520	0	135	0
solyc03g114500.2.1_1	20	2035	40700	2080	5.111	0	0	0	0	0.585	0.415	11758	9172	6838	10852	0	0	0	0	0	0	0	0	0	0	0	1358	0	722	0
solyc04g053080.2.1_1	44	1158	50952	964	1.892	0	0	0	0	0.613	0.387	16219	8254	11086	14429	0	0	0	0	0	0	0	0	0	0	0	263	0	701	0
solyc04g081930.2.1_1	44	1547	68068	1445	2.123	0	0	0	0	0.666	0.334	25968	12135	10090	18430	0	0	0	0	0	0	0	0	0	0	0	405	0	1040	0
solyc05g056010.2.1_1	44	1353	59532	186	0.312	0	0	0	0	0.584	0.416	18382	13981	10723	16260	0	0	0	0	0	0	0	0	0	0	0	186	0	0	0
solyc07g005600.2.1_1	44	2197	96668	1362	1.409	0	0	0	0	0.587	0.413	32001	20431	18883	23991	0	0	0	0	0	0	0	0	0	0	0	879	0	483	0
solyc08g023500.2.1_1	44	3470	152680	6320	4.139	0	0	0	0	0.658	0.342	52136	24538	25477	44209	0	0	0	0	0	0	0	0	0	0	0	4470	0	1850	0
solyc08g079180.2.1_1	44	2322	102168	3122	3.056	0	0	0	0	0.567	0.433	28475	17835	25086	27650	0	0	0	0	0	0	0	0	0	0	0	1946	0	1176	0
solyc11g020060.1.1_1	44	1485	65340	2316	3.545	0	0	0	0	0.608	0.392	21370	13826	10861	16967	0	0	0	0	0	0	0	0	0	0	0	1038	0	1278	0
solyc11g067120.1.1_1	44	1701	74844	3032	4.051	0	0	0	0	0.644	0.356	26265	12348	13190	20009	0	0	0	0	0	0	0	0	0	0	0	573	0	2459	0
solyc12g096520.1.1_1	44	2097	92268	2727	2.956	0	0	0	0	0.629	0.371	24182	15018	18181	32160	0	0	0	0	0	0	0	0	0	0	0	853	0	1874	0
solyc01g108510.2.1_1	44	1655	72820	5720	7.855	1	0.001	0	0	0.644	0.356	19298	11708	12158	23936	0	0	0	0	0	0	0	0	0	0	0	2656	0	3064	0
solyc02g068050.2.1_1	44	1767	77748	1795	2.309	1	0.001	0	0	0.618	0.382	26770	15315	13691	20177	0	0	0	0	0	0	0	0	0	0	0	1137	0	658	0
solyc02g070780.2.1_1	44	3879	170676	4920	2.883	1	0	1	0	0.63	0.37	49110	28531	32797	55318	0	0	0	0	0	0	0	0	0	0	0	3315	0	1605	0
solyc03g119490.2.1_1	44	1985	87340	4182	4.788	1	0.001	0	0	0.644	0.356	24081	13961	15654	29462	0	0	0	0	0	0	0	0	0	0	0	2230	0	1952	0
solyc04g039620.2.1_1	43	2733	117519	2393	2.036	1	0	1	0	0.633	0.367	42637	22309	19972	30208	0	0	0	0	0	0	0	0	0	0	0	907	0	1486	0
solyc04g064790.2.1_1	44	2112	92928	1765	1.899	1	0	0	0	0.597	0.403	27941	17055	19675	26492	0	0	0	0	0	0	0	0	0	0	0	1176	0	589	0
solyc05g052600.2.1_1	44	1720	75680	3497	4.621	1	0.001	1	0.001	0.583	0.417	22056	17543	12563	20021	0	0	0	0	0	0	0	0	0	0	0	1634	0	1863	0
solyc07g055300.2.1_1	44	3035	133540	5139	3.848	1	0	0	0	0.598	0.402	42396	29417	22186	34402	0	0	0	0	0	0	0	0	0	0	0	2171	0	2968	0
solyc08g063080.2.1_1	40	1798	71920	1657	2.304	1	0.001	0	0	0.581	0.419	19778	14201	15239	21045	0	0	0	0	0	0	0	0	0	0	0	884	0	773	0
solyc09g011810.2.1_1	41	1867	76547	4589	5.995	1	0.001	1	0.001	0.586	0.414	21910	17421	12354	20273	0	0	0	0	0	0	0	0	0	0	0	2540	0	2049	0
solyc09g018710.2.1_1	44	2302	101288	2217	2.189	1	0	0	0	0.64	0.36	35543	18452	17164	27912	0	0	0	0	0	0	0	0	0	0	0	1640	0	577	0
solyc09g090140.2.1_1	44	1377	60588	1815	2.996	1	0.001	0	0	0.587	0.413	14795	11072	13228	19678	0	0	0	0	0	0	0	0	0	0	0	1244	0	571	0
solyc10g008980.2.1_1	28	2438	68264	3107	4.551	1	0	0	0	0.597	0.403	22604	12691	13551	16311	0	0	0	0	0	0	0	0	0	0	0	2447	0	660	0
solyc12g036130.1.1_1	44	1710	75240	1504	1.999	1	0.001	0	0	0.657	0.343	20908	12400	12916	27512	0	0	0	0	0	0	0	0	0	0	0	1141	0	363	0
solyc03g117430.2.1_2	44	4670	205480	7715	3.755	2	0	1	0	0.646	0.354	57279	32575	37495	70416	0	0	0	0	0	0	0	0	0	0	0	2881	0	4834	0
solyc04g011620.2.1_1	44	1512	66528	2534	3.809	2	0.001	0	0	0.606	0.394	18355	11571	13616	20452	0	0	0	0	0	0	0	0	0	0	0	1032	0	1502	0
solyc06g075930.1.1_1	7	6432	45024	2207	4.902	2	0	0	0	0.64	0.36	13423	7478	7930	13986	0	0	0	0	0	0	0	0	0	0	0	1795	0	412	0
solyc06g076260.2.1_1	44	1604	70576	1707	2.419	2	0.001	0	0	0.621	0.379	18742	11752	14333	24042	0	0	0	0	0	0	0	0	0	0	0	927	0	780	0
solyc08g062610.2.1_1	39	1383	53937	3372	6.252	2	0.001	0	0	0.618	0.382	16259	10737	8574	14995	0	0	0	0	0	0	0	0	0	0	0	1224	0	2148	0
solyc12g089210.1.1_1	30	1804	54120	2727	5.039	2	0.001	0	0	0.637	0.363	14083	8349	10302	18659	0	0	0	0	0	0	0	0	0	0	0	1778	0	949	0
solyc02g023990.2.1_1	44	1816	79904	3982	4.983	3	0.002	0	0	0.637	0.363	25651	14297	13264	22710	0	0	0	0	0	0	0	0	0	0	0	1958	0	2024	0
solyc02g030250.2.1_1	44	1918	84392	4233	5.016	3	0.002	2	0.001	0.6	0.4	28507	16015	16017	19620	0	0	0	0	0	0	0	0	0	0	0	2127	0	2106	0
solyc04g082250.2.1_1	44	2874	126456	5067	4.007	3	0.001	1	0	0.561	0.439	32870	22499	30825	35195	0	0	0	0	0	0	0	0	0	0	0	3079	0	1988	0
solyc05g005590.2.1_1	44	2731	120164	6054	5.038	3	0.001	2	0.001	0.633	0.367	40195	22861	19048	32006	0	0	0	0	0	0	0	0	0	0	0	2927	0	3127	0
solyc05g012690.2.1_1	42	2266	95172	5371	5.643	3	0.001	1	0	0.662	0.338	29119	14826	15489	30367	0	0	0	0	0	0	0	0	0	0	0	2677	0	2694	0
solyc05g024290.2.1_1	41	1998	81918	4147	5.062	3	0.002	0	0	0.546	0.454	20478	15245	20102	21946	0	0	0	0	0	0	0	0	0	0	0	2870	0	1277	0
solyc07g048080.2.1_1	44	2276	100144	5597	5.589	3	0.001	0	0	0.606	0.394	28760	21445	15818	28524	0	0	0	0	0	0	0	0	0	0	0	4259	0	1338	0
solyc07g065080.2.1_1	44	3962	174328	3076	1.764	3	0.001	0	0	0.617	0.383	48269	31133	34474	57376	0	0	0	0	0	0	0	0	0	0	0	1528	0	1548	0
solyc08g082340.2.1_1	34	2780	94520	3747	3.964	3	0.001	0	0	0.631	0.369	31136	17010	16478	26149	0	0	0	0	0	0	0	0	0	0	0	2212	0	1535	0
solyc09g007330.2.1_2	44	4788	210672	7755	3.681	3	0.001	3	0.001	0.645	0.355	71672	38916	33130	59199	0	0	0	0	0	0	0	0	0	0	0	3699	0	4056	0
solyc09g014230.1.1_1	44	1200	52800	1998	3.784	3	0.003	0	0	0.634	0.366	19562	10053	8562	12625	0	0	0	0	0	0	0	0	0	0	0	753	0	1245	0
solyc01g066940.2.1_1	42	2447	102774	5417	5.271	4	0.002	0	0	0.64	0.36	29535	13822	21275	32725	0	0	0	0	0	0	0	0	0	0	0	3008	0	2409	0
solyc01g087870.2.1_1	44	4181	183964	6219	3.381	4	0.001	1	0	0.618	0.382	60493	35768	32179	49305	0	0	0	0	0	0	0	0	0	0	0	3577	0	2642	0
solyc03g082660.2.1_1	40	2667	106680	5181	4.857	4	0.001	2	0.001	0.63	0.37	38875	19245	18288	25091	0	0	0	0	0	0	0	0	0	0	0	3882	0	1299	0
solyc03g112050.2.1_1	44	2338	102872	2123	2.064	4	0.002	0	0	0.635	0.365	35863	20782	15955	28149	0	0	0	0	0	0	0	0	0	0	0	1096	0	1027	0
solyc04g076090.2.1_1	44	2961	130284	7146	5.485	4	0.001	1	0	0.613	0.387	32179	22471	25158	43330	0	0	0	0	0	0	0	0	0	0	0	2848	0	4298	0
solyc06g048540.2.1_1	43	1823	78389	4402	5.616	4	0.002	0	0	0.62	0.38	24792	15961	12181	21053	0	0	0	0	0	0	0	0	0	0	0	1713	0	2689	0
solyc08g077830.1.1_1	42	2984	125328	7349	5.864	4	0.001	1	0	0.634	0.366	32459	20487	22720	42313	0	0	0	0	0	0	0	0	0	0	0	2896	0	4453	0
solyc09g008470.2.1_1	36	2537	91332	4717	5.165	4	0.002	0	0	0.599	0.401	27508	16807	17969	24331	0	0	0	0	0	0	0	0	0	0	0	2276	0	2441	0
solyc10g007390.2.1_1	44	2098	92312	3137	3.398	4	0.002	4	0.002	0.604	0.396	31186	18742	16595	22652	0	0	0	0	0	0	0	0	0	0	0	1460	0	1677	0
solyc10g080080.1.1_1	44	2346	103224	4348	4.212	4	0.002	2	0.001	0.621	0.379	25947	16384	21106	35439	0	0	0	0	0	0	0	0	0	0	0	2095	0	2253	0
solyc12g044860.1.1_1	44	2811	123684	4728	3.823	4	0.001	0	0	0.618	0.382	39827	24858	20583	33688	0	0	0	0	0	0	0	0	0	0	0	2625	0	2103	0
solyc01g009110.2.1_1	44	1677	73788	3519	4.769	5	0.003	1	0.001	0.624	0.376	24313	12975	13416	19565	0	0	0	0	0	0	0	0	0	0	0	1120	0	2399	0
solyc01g100500.2.1_1	37	2160	79920	4208	5.265	5	0.002	1	0	0.6	0.4	24574	11197	19071	20870	0	0	0	0	0	0	0	0	0	0	0	2424	0	1784	0
solyc01g101090.2.1_1	44	3472	152768	8005	5.24	5	0.001	2	0.001	0.652	0.348	43669	23103	27200	50791	0	0	0	0	0	0	0	0	0	0	0	2204	0	5801	0
solyc01g110320.2.1_1	44	2457	108108	4426	4.094	5	0.002	4	0.002	0.663	0.337	31304	13909	21033	37436	0	0	0	0	0	0	0	0	0	0	0	1094	0	3332	0
solyc02g080270.2.1_1	44	2188	96272	4247	4.411	5	0.002	2	0.001	0.602	0.398	23185	19182	17403	32255	0	0	0	0	0	0	0	0	0	0	0	2407	0	1840	0
solyc02g082180.2.1_1	44	5015	220660	5202	2.357	5	0.001	1	0	0.629	0.371	72126	43439	36449	63444	0	0	0	0	0	0	0	0	0	0	0	3882	0	1320	0
solyc02g084820.2.1_1	28	3031	84868	3120	3.676	5	0.002	0	0	0.664	0.336	29845	15450	12000	24453	0	0	0	0	0	0	0	0	0	0	0	2074	0	1046	0
solyc02g091190.2.1_1	41	2798	114718	5719	4.985	5	0.002	2	0.001	0.624	0.376	28431	18668	22293	39607	0	0	0	0	0	0	0	0	0	0	0	2785	0	2934	0
solyc03g052980.2.1_1	44	3109	136796	4081	2.983	5	0.002	2	0.001	0.61	0.39	35743	21381	30439	45152	0	0	0	0	0	0	0	0	0	0	0	2355	0	1726	0
solyc03g058860.2.1_1	44	2383	104852	5810	5.541	5	0.002	0	0	0.611	0.389	31836	22192	16370	28644	0	0	0	0	0	0	0	0	0	0	0	2777	0	3033	0
solyc03g059150.2.1_1	44	2161	95084	4003	4.21	5	0.002	1	0	0.648	0.352	33065	18916	13136	25964	0	0	0	0	0	0	0	0	0	0	0	1329	0	2674	0
solyc03g059160.1.1_1	44	1606	70664	2236	3.164	5	0.003	3	0.002	0.629	0.371	24963	13742	11683	18040	0	0	0	0	0	0	0	0	0	0	0	890	0	1346	0
solyc04g009410.2.1_1	43	1888	81184	3748	4.617	5	0.003	2	0.001	0.646	0.354	22090	12488	14890	27968	0	0	0	0	0	0	0	0	0	0	0	1428	0	2320	0
solyc04g054310.2.1_1	44	2739	120516	7961	6.606	5	0.002	2	0.001	0.615	0.385	31541	20334	23041	37639	0	0	0	0	0	0	0	0	0	0	0	5030	0	2931	0
solyc04g079200.2.1_1	44	2496	109824	4499	4.097	5	0.002	5	0.002	0.614	0.386	35697	22973	17713	28942	0	0	0	0	0	0	0	0	0	0	0	2955	0	1544	0
solyc06g069470.2.1_1	44	1573	69212	2479	3.582	5	0.003	1	0.001	0.602	0.398	19921	13028	13514	20270	0	0	0	0	0	0	0	0	0	0	0	1471	0	1008	0
solyc07g064280.2.1_1	44	1270	55880	1937	3.466	5	0.004	3	0.002	0.563	0.437	14174	9634	13929	16206	0	0	0	0	0	0	0	0	0	0	0	1095	0	842	0
solyc09g091100.2.1_1	44	3017	132748	5027	3.787	5	0.002	1	0	0.642	0.358	34868	21296	24494	47063	0	0	0	0	0	0	0	0	0	0	0	2763	0	2264	0
solyc10g055640.1.1_1	44	2412	106128	6283	5.92	5	0.002	2	0.001	0.643	0.357	31578	16509	19102	32656	0	0	0	0	0	0	0	0	0	0	0	2596	0	3687	0
solyc11g020780.1.1_1	43	1698	73014	3961	5.425	5	0.003	3	0.002	0.616	0.384	22748	13818	12730	19757	0	0	0	0	0	0	0	0	0	0	0	2558	0	1403	0
solyc11g039830.1.1_1	44	3163	139172	2077	1.492	5	0.002	1	0	0.625	0.375	46664	28445	22999	38987	0	0	0	0	0	0	0	0	0	0	0	1053	0	1024	0
solyc12g076350.1.1_1	44	1264	55616	2352	4.229	5	0.004	5	0.004	0.629	0.371	14053	8423	11351	19437	0	0	0	0	0	0	0	0	0	0	0	1088	0	1264	0
solyc12g088720.1.1_1	44	2966	130504	6619	5.072	5	0.002	2	0.001	0.606	0.394	33937	21887	26918	41143	0	0	0	0	0	0	0	0	0	0	0	3665	0	2954	0
solyc12g099310.1.1_1	43	1283	55169	3913	7.093	5	0.004	2	0.002	0.672	0.328	15952	6269	10546	18489	0	0	0	0	0	0	0	0	0	0	0	2112	0	1801	0
solyc01g091580.2.1_1	44	2332	102608	3710	3.616	6	0.003	0	0	0.642	0.358	34336	20790	14654	29118	0	0	0	0	0	0	0	0	0	0	0	1899	0	1811	0
solyc02g067530.2.1_1	44	2091	92004	3405	3.701	6	0.003	0	0	0.625	0.375	24651	14603	18612	30733	0	0	0	0	0	0	0	0	0	0	0	1078	0	2327	0
solyc03g007680.2.1_1	43	2637	113391	5925	5.225	6	0.002	2	0.001	0.643	0.357	30746	17107	21248	38365	0	0	0	0	0	0	0	0	0	0	0	3457	0	2468	0
solyc03g123720.2.1_1	44	1218	53592	932	1.739	6	0.005	2	0.002	0.632	0.368	15437	8832	10549	17842	0	0	0	0	0	0	0	0	0	0	0	356	0	576	0
solyc04g081400.2.1_1	44	3140	138160	8493	6.147	6	0.002	1	0	0.597	0.403	35410	23150	29132	41975	0	0	0	0	0	0	0	0	0	0	0	5355	0	3138	0
solyc05g043430.2.1_1	44	2253	99132	4502	4.541	6	0.003	2	0.001	0.667	0.333	27937	14834	16636	35223	0	0	0	0	0	0	0	0	0	0	0	1603	0	2899	0
solyc06g006080.2.1_1	44	2103	92532	2340	2.529	6	0.003	2	0.001	0.551	0.449	24170	18653	21833	25536	0	0	0	0	0	0	0	0	0	0	0	1921	0	419	0
solyc06g048730.2.1_1	44	1927	84788	3976	4.689	6	0.003	0	0	0.62	0.38	23511	14095	16621	26585	0	0	0	0	0	0	0	0	0	0	0	2466	0	1510	0
solyc07g017540.2.1_1	43	1823	78389	4546	5.799	6	0.003	3	0.002	0.617	0.383	19984	12776	15540	25543	0	0	0	0	0	0	0	0	0	0	0	2228	0	2318	0
solyc08g076130.2.1_1	43	1586	68198	2517	3.691	6	0.004	1	0.001	0.616	0.384	21703	14145	11053	18780	0	0	0	0	0	0	0	0	0	0	0	2049	0	468	0
solyc10g078660.1.1_1	42	2489	104538	6560	6.275	6	0.002	1	0	0.619	0.381	27489	18701	18606	33182	0	0	0	0	0	0	0	0	0	0	0	2483	0	4077	0
solyc10g083920.1.1_1	44	3349	147356	6320	4.289	6	0.002	2	0.001	0.611	0.389	39137	26871	27922	47106	0	0	0	0	0	0	0	0	0	0	0	2740	0	3580	0
solyc12g056640.1.1_1	44	2358	103752	3285	3.166	6	0.003	2	0.001	0.632	0.368	36610	18868	18136	26853	0	0	0	0	0	0	0	0	0	0	0	1013	0	2272	0
solyc12g096110.1.1_1	39	2664	103896	6946	6.686	6	0.002	3	0.001	0.588	0.412	30201	20754	19157	26838	0	0	0	0	0	0	0	0	0	0	0	3240	0	3706	0
solyc02g068480.2.1_1	44	3152	138688	4611	3.325	7	0.002	3	0.001	0.634	0.366	48697	25946	23134	36300	0	0	0	0	0	0	0	0	0	0	0	1809	0	2802	0
solyc02g091490.2.1_1	44	2133	93852	4458	4.75	7	0.003	2	0.001	0.636	0.364	27213	15531	16986	29664	0	0	0	0	0	0	0	0	0	0	0	1995	0	2463	0
solyc03g114340.2.1_1	40	4286	171440	10618	6.193	7	0.002	4	0.001	0.625	0.375	56765	30547	29831	43679	0	0	0	0	0	0	0	0	0	0	0	6486	0	4132	0
solyc04g076180.2.1_1	44	5792	254848	6191	2.429	7	0.001	3	0.001	0.602	0.398	79695	52588	46310	70064	0	0	0	0	0	0	0	0	0	0	0	2707	0	3484	0
solyc05g013820.2.1_1	44	1372	60368	1206	1.998	7	0.005	1	0.001	0.601	0.399	15030	10779	12848	20505	0	0	0	0	0	0	0	0	0	0	0	576	0	630	0
solyc05g013960.2.1_1	44	4052	178288	3403	1.909	7	0.002	6	0.001	0.601	0.399	51184	28335	41511	53855	0	0	0	0	0	0	0	0	0	0	0	2030	0	1373	0
solyc05g056420.2.1_1	44	3544	155936	3347	2.146	7	0.002	2	0.001	0.617	0.383	50411	31634	26802	43742	0	0	0	0	0	0	0	0	0	0	0	1990	0	1357	0
solyc06g075390.2.1_1	40	3038	121520	5968	4.911	7	0.002	5	0.002	0.648	0.352	41470	21104	19593	33385	0	0	0	0	0	0	0	0	0	0	0	3871	0	2097	0
solyc07g045540.2.1_1	44	2429	106876	2982	2.79	7	0.003	1	0	0.629	0.371	31104	17311	21182	34297	0	0	0	0	0	0	0	0	0	0	0	1661	0	1321	0
solyc09g074880.2.1_1	44	2575	113300	3767	3.325	7	0.003	0	0	0.603	0.397	36319	23711	19777	29726	0	0	0	0	0	0	0	0	0	0	0	2222	0	1545	0
solyc10g074710.1.1_1	44	3139	138116	4231	3.063	7	0.002	1	0	0.636	0.364	40120	22833	25956	44976	0	0	0	0	0	0	0	0	0	0	0	2266	0	1965	0
solyc11g007090.1.1_1	44	3189	140316	4682	3.337	7	0.002	4	0.001	0.634	0.366	47657	26729	22908	38340	0	0	0	0	0	0	0	0	0	0	0	1943	0	2739	0
solyc11g007170.1.1_1	44	3394	149336	6486	4.343	7	0.002	2	0.001	0.609	0.391	37471	25557	30309	49513	0	0	0	0	0	0	0	0	0	0	0	2647	0	3839	0
solyc12g026400.1.1_1	16	5305	84880	3079	3.627	7	0.001	1	0	0.623	0.377	28208	15841	14988	22764	0	0	0	0	0	0	0	0	0	0	0	1983	0	1096	0
solyc01g080360.2.1_1	44	3943	173492	4604	2.654	8	0.002	4	0.001	0.625	0.375	58844	33651	29642	46751	0	0	0	0	0	0	0	0	0	0	0	1647	0	2957	0
solyc05g055040.2.1_1	44	1637	72028	3519	4.886	8	0.005	2	0.001	0.63	0.37	19791	11635	13685	23398	0	0	0	0	0	0	0	0	0	0	0	1361	0	2158	0
solyc06g035600.2.1_1	11	2996	32956	1687	5.119	8	0.003	3	0.001	0.641	0.359	10976	6076	5164	9053	0	0	0	0	0	0	0	0	0	0	0	1288	0	399	0
solyc06g076970.2.1_1	44	1220	53680	2015	3.754	8	0.007	1	0.001	0.608	0.392	17676	10711	9531	13747	0	0	0	0	0	0	0	0	0	0	0	929	0	1086	0
solyc07g045330.2.1_2	44	3385	148940	9332	6.266	8	0.002	2	0.001	0.639	0.361	42420	23153	27237	46798	0	0	0	0	0	0	0	0	0	0	0	3345	0	5987	0
solyc08g081490.2.1_1	44	2502	110088	4507	4.094	8	0.003	1	0	0.639	0.361	37194	21402	16741	30244	0	0	0	0	0	0	0	0	0	0	0	2036	0	2471	0
solyc09g055590.2.1_1	44	1060	46640	1867	4.003	8	0.008	0	0	0.647	0.353	13869	6742	9061	15101	0	0	0	0	0	0	0	0	0	0	0	927	0	940	0
solyc09g064370.2.1_1	44	3133	137852	7718	5.599	8	0.003	3	0.001	0.633	0.367	46130	27447	20323	36234	0	0	0	0	0	0	0	0	0	0	0	3385	0	4333	0
solyc09g074100.2.1_1	44	2935	129140	7403	5.733	8	0.003	2	0.001	0.64	0.36	34147	21798	22044	43748	0	0	0	0	0	0	0	0	0	0	0	3014	0	4389	0
solyc11g005220.1.1_1	44	2569	113036	5393	4.771	8	0.003	2	0.001	0.64	0.36	34440	17597	21166	34440	0	0	0	0	0	0	0	0	0	0	0	1513	0	3880	0
solyc11g044310.1.1_1	44	2943	129492	8049	6.216	8	0.003	3	0.001	0.619	0.381	33379	22438	23815	41811	0	0	0	0	0	0	0	0	0	0	0	5041	0	3008	0
solyc11g045140.1.1_1	44	2433	107052	3167	2.958	8	0.003	1	0	0.644	0.356	32326	16832	20151	34576	0	0	0	0	0	0	0	0	0	0	0	848	0	2319	0
solyc11g067110.1.1_1	44	3346	147224	3619	2.458	8	0.002	5	0.001	0.667	0.333	53273	25863	21938	42531	0	0	0	0	0	0	0	0	0	0	0	1913	0	1706	0
solyc12g014050.1.1_1	44	3224	141856	6239	4.398	8	0.002	4	0.001	0.624	0.376	47801	26175	24787	36854	0	0	0	0	0	0	0	0	0	0	0	3293	0	2946	0
solyc01g102370.2.1_1	44	5092	224048	7861	3.509	9	0.002	1	0	0.652	0.348	64510	35766	39504	76407	0	0	0	0	0	0	0	0	0	0	0	3280	0	4581	0
solyc02g085780.2.1_1	37	4503	166611	9748	5.851	9	0.002	0	0	0.617	0.383	43421	27857	32207	53378	0	0	0	0	0	0	0	0	0	0	0	5180	0	4568	0
solyc03g079920.2.1_1	44	4162	183128	5253	2.868	9	0.002	8	0.002	0.613	0.387	60104	35377	33506	48888	0	0	0	0	0	0	0	0	0	0	0	3254	0	1999	0
solyc03g118800.2.1_1	44	2470	108680	5651	5.2	9	0.004	0	0	0.627	0.373	26864	19518	18919	37728	0	0	0	0	0	0	0	0	0	0	0	2771	0	2880	0
solyc03g121640.2.1_1	44	3958	174152	6610	3.796	9	0.002	5	0.001	0.629	0.371	49678	26990	35181	55693	0	0	0	0	0	0	0	0	0	0	0	3484	0	3126	0
solyc05g005080.2.1_1	44	2258	99352	4635	4.665	9	0.004	1	0	0.602	0.398	31084	19224	18497	25912	0	0	0	0	0	0	0	0	0	0	0	2776	0	1859	0
solyc05g016690.2.1_1	44	2568	112992	4244	3.756	9	0.004	0	0	0.641	0.359	37329	20116	18946	32357	0	0	0	0	0	0	0	0	0	0	0	1573	0	2671	0
solyc05g056250.2.1_1	42	3103	130326	2789	2.14	9	0.003	2	0.001	0.636	0.364	37870	20457	26008	43202	0	0	0	0	0	0	0	0	0	0	0	715	0	2074	0
solyc06g008110.2.1_1	41	2987	122467	5135	4.193	9	0.003	4	0.001	0.578	0.422	32246	22956	26539	35591	0	0	0	0	0	0	0	0	0	0	0	3829	0	1306	0
solyc06g063250.2.1_1	44	2510	110440	4521	4.094	9	0.004	2	0.001	0.614	0.386	29048	19118	21819	35934	0	0	0	0	0	0	0	0	0	0	0	2704	0	1817	0
solyc06g064550.2.1_1	44	5243	230692	8416	3.648	9	0.002	2	0	0.637	0.363	78466	43739	36854	63217	0	0	0	0	0	0	0	0	0	0	0	4547	0	3869	0
solyc07g062590.2.1_1	44	2239	98516	3404	3.455	9	0.004	1	0	0.629	0.371	34181	19560	15761	25610	0	0	0	0	0	0	0	0	0	0	0	1708	0	1696	0
solyc08g015620.2.1_1	43	1654	71122	3693	5.192	9	0.005	3	0.002	0.642	0.358	23484	12865	11309	19771	0	0	0	0	0	0	0	0	0	0	0	1701	0	1992	0
solyc08g081330.2.1_1	39	1689	65871	2708	4.111	9	0.005	6	0.004	0.623	0.377	22117	12000	11833	17213	0	0	0	0	0	0	0	0	0	0	0	1441	0	1267	0
solyc09g091900.2.1_1	43	2649	113907	7928	6.96	9	0.003	4	0.002	0.616	0.384	27006	20999	19696	38278	0	0	0	0	0	0	0	0	0	0	0	3411	0	4517	0
solyc10g084920.1.1_1	44	2128	93632	4065	4.341	9	0.004	0	0	0.628	0.372	34115	17066	16222	22164	0	0	0	0	0	0	0	0	0	0	0	1499	0	2566	0
solyc12g021280.1.1_1	44	5106	224664	9039	4.023	9	0.002	5	0.001	0.641	0.359	71242	43489	33821	67073	0	0	0	0	0	0	0	0	0	0	0	6482	0	2557	0
solyc03g005120.2.1_1	44	2177	95788	4307	4.496	10	0.005	3	0.001	0.626	0.374	22804	15431	18758	34488	0	0	0	0	0	0	0	0	0	0	0	2198	0	2109	0
solyc06g048590.2.1_1	44	3189	140316	5274	3.759	10	0.003	3	0.001	0.606	0.394	37356	23928	29326	44432	0	0	0	0	0	0	0	0	0	0	0	3336	0	1938	0
solyc07g006520.2.1_1	44	2418	106392	2940	2.763	10	0.004	1	0	0.618	0.382	27811	19196	20289	36156	0	0	0	0	0	0	0	0	0	0	0	753	0	2187	0
solyc11g040120.1.1_1	44	4010	176440	6084	3.448	10	0.002	6	0.001	0.624	0.376	49566	28609	35415	56766	0	0	0	0	0	0	0	0	0	0	0	2782	0	3302	0
solyc12g009890.1.1_1	44	4628	203632	5598	2.749	10	0.002	0	0	0.64	0.36	69020	36599	34749	57666	0	0	0	0	0	0	0	0	0	0	0	1387	0	4211	0
solyc12g099290.1.1_1	44	4529	199276	5079	2.549	10	0.002	1	0	0.646	0.354	68557	37477	31255	56908	0	0	0	0	0	0	0	0	0	0	0	2410	0	2669	0
solyc03g019850.2.1_1	44	4428	194832	4790	2.459	11	0.002	5	0.001	0.654	0.346	69869	33529	32159	54485	0	0	0	0	0	0	0	0	0	0	0	1850	0	2940	0
solyc03g111340.2.1_1	44	4064	178816	7587	4.243	11	0.003	5	0.001	0.639	0.361	61797	33368	28495	47569	0	0	0	0	0	0	0	0	0	0	0	2712	0	4875	0
solyc05g018650.2.1_1	44	2967	130548	6707	5.138	11	0.004	5	0.002	0.625	0.375	42009	26297	20105	35430	0	0	0	0	0	0	0	0	0	0	0	3123	0	3584	0
solyc05g051590.2.1_1	43	2039	87677	3546	4.044	11	0.005	5	0.002	0.637	0.363	20766	15445	15090	32830	0	0	0	0	0	0	0	0	0	0	0	2025	0	1521	0
solyc06g073200.2.1_1	41	2654	108814	7606	6.99	11	0.004	2	0.001	0.67	0.33	31742	16347	17019	36100	0	0	0	0	0	0	0	0	0	0	0	2668	0	4938	0
solyc12g006030.1.1_1	44	2145	94380	4415	4.678	11	0.005	4	0.002	0.636	0.364	32772	18570	14190	24433	0	0	0	0	0	0	0	0	0	0	0	1689	0	2726	0
solyc01g009150.2.1_1	44	4536	199584	8187	4.102	12	0.003	5	0.001	0.606	0.394	53502	35428	39976	62491	0	0	0	0	0	0	0	0	0	0	0	4857	0	3330	0
solyc01g081420.1.1_1	43	3124	134332	4973	3.702	12	0.004	5	0.002	0.639	0.361	49670	23849	22910	32930	0	0	0	0	0	0	0	0	0	0	0	2056	0	2917	0
solyc01g100170.2.1_1	44	4257	187308	4636	2.475	12	0.003	4	0.001	0.655	0.345	55805	30009	32935	63923	0	0	0	0	0	0	0	0	0	0	0	1350	0	3286	0
solyc01g103890.2.1_1	44	2352	103488	5191	5.016	12	0.005	3	0.001	0.617	0.383	33546	20982	16658	27111	0	0	0	0	0	0	0	0	0	0	0	2028	0	3163	0
solyc02g065070.2.1_2	44	3088	135872	7375	5.428	12	0.004	5	0.002	0.603	0.397	34043	23534	27442	43478	0	0	0	0	0	0	0	0	0	0	0	4269	0	3106	0
solyc02g086830.2.1_1	44	3514	154616	5148	3.33	12	0.003	7	0.002	0.613	0.387	51991	29142	28684	39651	0	0	0	0	0	0	0	0	0	0	0	3373	0	1775	0
solyc02g089810.2.1_1	43	2839	122077	3887	3.184	12	0.004	5	0.002	0.595	0.405	34571	24270	23577	35772	0	0	0	0	0	0	0	0	0	0	0	2191	0	1696	0
solyc02g090810.2.1_1	44	1507	66308	2066	3.116	12	0.008	4	0.003	0.648	0.352	20585	10319	12305	21033	0	0	0	0	0	0	0	0	0	0	0	1285	0	781	0
solyc03g093160.2.1_1	44	3584	157696	6441	4.084	12	0.003	4	0.001	0.635	0.365	46358	25972	29171	49754	0	0	0	0	0	0	0	0	0	0	0	2794	0	3647	0
solyc05g007490.2.1_1	43	2295	98685	6394	6.479	12	0.005	3	0.001	0.578	0.422	27240	20824	18161	26066	0	0	0	0	0	0	0	0	0	0	0	3510	0	2884	0
solyc05g055000.2.1_1	44	2920	128480	6610	5.145	12	0.004	0	0	0.623	0.377	41489	23144	22816	34421	0	0	0	0	0	0	0	0	0	0	0	3488	0	3122	0
solyc06g008940.2.1_1	44	2936	129184	4655	3.603	12	0.004	5	0.002	0.641	0.359	45956	25163	19504	33906	0	0	0	0	0	0	0	0	0	0	0	1719	0	2936	0
solyc06g048920.2.1_1	43	2146	92278	6175	6.692	12	0.006	5	0.002	0.606	0.394	23046	15732	18156	29169	0	0	0	0	0	0	0	0	0	0	0	4068	0	2107	0
solyc08g041870.2.1_1	44	2532	111408	4706	4.224	12	0.005	4	0.002	0.627	0.373	36261	20444	19379	30618	0	0	0	0	0	0	0	0	0	0	0	2648	0	2058	0
solyc08g074560.2.1_1	44	5339	234916	7735	3.293	12	0.002	1	0	0.642	0.358	81611	43537	37761	64272	0	0	0	0	0	0	0	0	0	0	0	3424	0	4311	0
solyc00g006800.2.1_1	44	2267	99748	4228	4.239	13	0.006	3	0.001	0.618	0.382	27018	17716	18794	31992	0	0	0	0	0	0	0	0	0	0	0	2195	0	2033	0
solyc01g006800.2.1_1	44	2939	129316	3118	2.411	13	0.004	6	0.002	0.644	0.356	44210	24343	20539	37106	0	0	0	0	0	0	0	0	0	0	0	1268	0	1850	0
solyc01g108150.2.1_1	44	5703	250932	7964	3.174	13	0.002	3	0.001	0.641	0.359	66801	40584	46746	88837	0	0	0	0	0	0	0	0	0	0	0	3413	0	4551	0
solyc02g094470.2.1_1	44	2986	131384	4155	3.162	13	0.004	1	0	0.626	0.374	29557	21913	25661	50098	0	0	0	0	0	0	0	0	0	0	0	1935	0	2220	0
solyc03g019940.2.1_1	44	6046	266024	10175	3.825	13	0.002	7	0.001	0.657	0.343	94033	45956	41738	74122	0	0	0	0	0	0	0	0	0	0	0	4744	0	5431	0
solyc04g009740.2.1_1	44	5905	259820	11049	4.253	13	0.002	3	0.001	0.635	0.365	75209	45575	45210	82777	0	0	0	0	0	0	0	0	0	0	0	4488	0	6561	0
solyc04g074710.2.1_1	44	4503	198132	9120	4.603	13	0.003	5	0.001	0.652	0.348	53803	34194	31684	69331	0	0	0	0	0	0	0	0	0	0	0	4957	0	4163	0
solyc05g025920.2.1_1	42	5578	234276	9296	3.968	13	0.002	3	0.001	0.658	0.342	81904	39509	37505	66062	0	0	0	0	0	0	0	0	0	0	0	3645	0	5651	0
solyc06g074250.2.1_1	43	1798	77314	3352	4.336	13	0.007	2	0.001	0.603	0.397	20088	12369	17031	24474	0	0	0	0	0	0	0	0	0	0	0	1807	0	1545	0
solyc06g083350.2.1_1	41	2915	119515	6161	5.155	13	0.004	6	0.002	0.588	0.412	38147	24103	22616	28488	0	0	0	0	0	0	0	0	0	0	0	3143	0	3018	0
solyc08g016050.2.1_1	44	5092	224048	4722	2.108	13	0.003	2	0	0.607	0.393	72613	46916	39380	60417	0	0	0	0	0	0	0	0	0	0	0	1343	0	3379	0
solyc08g077310.2.1_1	44	5720	251680	7280	2.893	13	0.002	6	0.001	0.606	0.394	81903	53090	43127	66280	0	0	0	0	0	0	0	0	0	0	0	3370	0	3910	0
solyc11g011420.1.1_1	44	5028	221232	8177	3.696	13	0.003	4	0.001	0.644	0.356	77572	40400	35387	59696	0	0	0	0	0	0	0	0	0	0	0	2747	0	5430	0
solyc11g067130.1.1_1	44	4281	188364	4846	2.573	13	0.003	8	0.002	0.648	0.352	66741	34493	30110	52174	0	0	0	0	0	0	0	0	0	0	0	1864	0	2982	0
solyc11g072820.1.1_1	44	4545	199980	5468	2.734	13	0.003	3	0.001	0.626	0.374	59410	32334	40324	62444	0	0	0	0	0	0	0	0	0	0	0	2706	0	2762	0
solyc12g005410.1.1_1	43	2489	107027	5666	5.294	13	0.005	6	0.002	0.624	0.376	36081	18191	19924	27165	0	0	0	0	0	0	0	0	0	0	0	2800	0	2866	0
solyc01g090750.2.1_1	44	3900	171600	8470	4.936	14	0.004	8	0.002	0.645	0.355	44668	26324	31529	60609	0	0	0	0	0	0	0	0	0	0	0	2442	0	6028	0
solyc02g088550.2.1_1	44	5665	249260	8610	3.454	14	0.002	4	0.001	0.617	0.383	68008	43166	48921	80555	0	0	0	0	0	0	0	0	0	0	0	5579	0	3031	0
solyc02g090670.2.1_1	44	2714	119416	6572	5.503	14	0.005	3	0.001	0.643	0.357	40551	21098	19196	31999	0	0	0	0	0	0	0	0	0	0	0	2007	0	4565	0
solyc02g092380.2.1_1	44	2951	129844	7592	5.847	14	0.005	7	0.002	0.63	0.37	34655	21508	23666	42423	0	0	0	0	0	0	0	0	0	0	0	3584	0	4008	0
solyc02g094320.2.1_1	44	3417	150348	5105	3.395	14	0.004	4	0.001	0.647	0.353	52805	28183	23043	41212	0	0	0	0	0	0	0	0	0	0	0	2428	0	2677	0
solyc04g081570.2.1_1	44	4561	200684	10442	5.203	14	0.003	3	0.001	0.625	0.375	61648	39421	31865	57308	0	0	0	0	0	0	0	0	0	0	0	4328	0	6114	0
solyc06g034160.2.1_1	35	3554	124390	5655	4.546	14	0.004	7	0.002	0.643	0.357	41953	22470	19904	34408	0	0	0	0	0	0	0	0	0	0	0	3382	0	2273	0
solyc07g039450.2.1_1	42	3606	151452	8417	5.558	14	0.004	6	0.002	0.644	0.356	48514	27623	23293	43605	0	0	0	0	0	0	0	0	0	0	0	5328	0	3089	0
solyc07g066290.2.1_1	44	3656	160864	8599	5.346	14	0.004	3	0.001	0.617	0.383	42433	28595	29803	51434	0	0	0	0	0	0	0	0	0	0	0	3766	0	4833	0
solyc08g079530.2.1_1	40	3611	144440	9284	6.428	14	0.004	5	0.001	0.605	0.395	39309	24868	28561	42418	0	0	0	0	0	0	0	0	0	0	0	5270	0	4014	0
solyc09g007670.2.1_1	44	3712	163328	5871	3.595	14	0.004	1	0	0.622	0.378	39625	26715	32724	58393	0	0	0	0	0	0	0	0	0	0	0	2470	0	3401	0
solyc09g009340.1.1_1	44	7157	314908	9019	2.864	14	0.002	2	0	0.639	0.361	85349	54616	55785	110139	0	0	0	0	0	0	0	0	0	0	0	4115	0	4904	0
solyc09g010870.2.1_1	44	5265	231660	7285	3.145	14	0.003	5	0.001	0.646	0.354	81707	42877	36553	63238	0	0	0	0	0	0	0	0	0	0	0	3573	0	3712	0
solyc09g015930.2.1_1	44	5443	239492	8519	3.557	14	0.003	6	0.001	0.621	0.379	62888	40957	46686	80442	0	0	0	0	0	0	0	0	0	0	0	4192	0	4327	0
solyc11g022390.1.1_1	44	4093	180092	9720	5.397	14	0.003	3	0.001	0.64	0.36	60684	34653	26746	48289	0	0	0	0	0	0	0	0	0	0	0	5267	0	4453	0
solyc11g044970.1.1_1	44	1971	86724	3063	3.532	14	0.007	3	0.002	0.672	0.328	30245	14274	13214	25928	0	0	0	0	0	0	0	0	0	0	0	658	0	2405	0
solyc12g008980.1.1_1	44	3783	166452	8133	4.886	14	0.004	6	0.002	0.639	0.361	48363	26478	30710	52768	0	0	0	0	0	0	0	0	0	0	0	3513	0	4620	0
solyc01g079690.2.1_1	44	6503	286132	8624	3.014	15	0.002	2	0	0.633	0.367	82929	46481	55472	92626	0	0	0	0	0	0	0	0	0	0	0	3031	0	5593	0
solyc02g062430.2.1_1	44	5350	235400	8504	3.613	15	0.003	6	0.001	0.656	0.344	85631	39661	38310	63294	0	0	0	0	0	0	0	0	0	0	0	4242	0	4262	0
solyc02g079040.2.1_1	44	3301	145244	5457	3.757	15	0.005	9	0.003	0.603	0.397	43480	30409	25035	40863	0	0	0	0	0	0	0	0	0	0	0	2534	0	2923	0
solyc04g015050.2.1_1	44	2670	117480	5953	5.067	15	0.006	2	0.001	0.646	0.354	30646	17418	22073	41390	0	0	0	0	0	0	0	0	0	0	0	2326	0	3627	0
solyc04g080140.2.1_1	44	5131	225764	7837	3.471	15	0.003	4	0.001	0.634	0.366	60020	36861	42848	78198	0	0	0	0	0	0	0	0	0	0	0	2975	0	4862	0
solyc05g006200.2.1_1	44	3211	141284	6912	4.892	15	0.005	8	0.002	0.646	0.354	39772	21467	26043	47090	0	0	0	0	0	0	0	0	0	0	0	2901	0	4011	0
solyc05g006910.2.1_1	44	4743	208692	10341	4.955	15	0.003	5	0.001	0.636	0.364	54196	35462	36653	72040	0	0	0	0	0	0	0	0	0	0	0	4301	0	6040	0
solyc06g073280.2.1_2	44	3367	148148	7143	4.822	15	0.004	7	0.002	0.634	0.366	50882	25754	25903	38466	0	0	0	0	0	0	0	0	0	0	0	3690	0	3453	0
solyc07g053660.2.1_1	44	4205	185020	6586	3.56	15	0.004	4	0.001	0.65	0.35	66844	33394	29151	49045	0	0	0	0	0	0	0	0	0	0	0	2745	0	3841	0
solyc07g063510.2.1_1	44	3405	149820	7547	5.037	15	0.004	6	0.002	0.622	0.378	38417	25571	28270	50015	0	0	0	0	0	0	0	0	0	0	0	3469	0	4078	0
solyc08g066730.2.1_1	44	3668	161392	6658	4.125	15	0.004	9	0.002	0.595	0.405	42800	27804	34857	49273	0	0	0	0	0	0	0	0	0	0	0	3414	0	3244	0
solyc08g079450.2.1_1	44	3828	168432	9507	5.644	15	0.004	8	0.002	0.621	0.379	57462	31756	28443	41264	0	0	0	0	0	0	0	0	0	0	0	5730	0	3777	0
solyc09g074360.2.1_1	44	3474	152856	4735	3.098	15	0.004	3	0.001	0.621	0.379	40031	26207	29971	51912	0	0	0	0	0	0	0	0	0	0	0	1464	0	3271	0
solyc10g045400.1.1_1	44	4397	193468	9160	4.735	15	0.003	5	0.001	0.645	0.355	54870	30809	34698	63931	0	0	0	0	0	0	0	0	0	0	0	4051	0	5109	0
solyc10g047050.1.1_1	44	4302	189288	8011	4.232	15	0.003	5	0.001	0.623	0.377	63043	36096	32193	49945	0	0	0	0	0	0	0	0	0	0	0	3343	0	4668	0
solyc10g085300.1.1_1	44	2832	124608	7377	5.92	15	0.005	4	0.001	0.633	0.367	32482	21336	21685	41728	0	0	0	0	0	0	0	0	0	0	0	3756	0	3621	0
solyc11g069150.1.1_1	44	1585	69740	2037	2.921	15	0.009	5	0.003	0.636	0.364	20544	12072	12606	22481	0	0	0	0	0	0	0	0	0	0	0	1050	0	987	0
solyc01g008330.2.1_1	44	6356	279664	8492	3.037	16	0.003	2	0	0.654	0.346	99279	50556	43378	77959	0	0	0	0	0	0	0	0	0	0	0	2120	0	6372	0
solyc01g008820.2.1_1	44	3578	157432	6037	3.835	16	0.004	3	0.001	0.65	0.35	59625	27480	25551	38739	0	0	0	0	0	0	0	0	0	0	0	1873	0	4164	0
solyc02g078260.2.1_1	44	5510	242440	7713	3.181	16	0.003	4	0.001	0.605	0.395	63496	41920	50902	78409	0	0	0	0	0	0	0	0	0	0	0	3985	0	3728	0
solyc03g034270.2.1_1	44	3371	148324	7428	5.008	16	0.005	10	0.003	0.585	0.415	43656	31001	27404	38835	0	0	0	0	0	0	0	0	0	0	0	4548	0	2880	0
solyc04g055200.2.1_1	44	3051	134244	4458	3.321	16	0.005	7	0.002	0.653	0.347	48165	23343	21732	36546	0	0	0	0	0	0	0	0	0	0	0	1071	0	3387	0
solyc06g066570.2.1_1	44	2920	128480	7105	5.53	16	0.005	4	0.001	0.633	0.367	33780	21276	23237	43082	0	0	0	0	0	0	0	0	0	0	0	3391	0	3714	0
solyc06g073280.2.1_1	44	2290	100760	4140	4.109	16	0.007	3	0.001	0.635	0.365	27540	16845	18426	33809	0	0	0	0	0	0	0	0	0	0	0	1488	0	2652	0
solyc11g008590.1.1_1	20	4262	85240	4475	5.25	16	0.004	2	0	0.67	0.33	30930	13957	12708	23170	0	0	0	0	0	0	0	0	0	0	0	2864	0	1611	0
solyc11g019950.1.1_1	44	3111	136884	5062	3.698	16	0.005	10	0.003	0.643	0.357	36929	21887	25198	47808	0	0	0	0	0	0	0	0	0	0	0	1589	0	3473	0
solyc11g068540.1.1_1	44	3134	137896	7172	5.201	16	0.005	5	0.002	0.646	0.354	45795	28019	18323	38587	0	0	0	0	0	0	0	0	0	0	0	3878	0	3294	0
solyc01g058010.2.1_1	44	3726	163944	7935	4.84	17	0.005	8	0.002	0.645	0.355	45147	23282	32081	55499	0	0	0	0	0	0	0	0	0	0	0	2915	0	5020	0
solyc02g081460.2.1_2	44	4045	177980	8492	4.771	17	0.004	3	0.001	0.644	0.356	60109	33772	26562	49045	0	0	0	0	0	0	0	0	0	0	0	2360	0	6132	0
solyc02g094200.2.1_1	42	1415	59430	2176	3.661	17	0.012	2	0.001	0.603	0.397	14617	11244	11497	19896	0	0	0	0	0	0	0	0	0	0	0	1190	0	986	0
solyc03g058880.2.1_1	44	4200	184800	8966	4.852	17	0.004	8	0.002	0.624	0.376	60974	34516	31620	48724	0	0	0	0	0	0	0	0	0	0	0	4889	0	4077	0
solyc05g012270.2.1_1	39	3266	127374	5389	4.231	17	0.005	5	0.002	0.627	0.373	34825	20501	25014	41645	0	0	0	0	0	0	0	0	0	0	0	2485	0	2904	0
solyc05g047710.2.1_1	39	3327	129753	5659	4.361	17	0.005	8	0.002	0.64	0.36	35562	19284	25414	43834	0	0	0	0	0	0	0	0	0	0	0	3950	0	1709	0
solyc05g054940.2.1_1	44	3700	162800	7603	4.67	17	0.005	3	0.001	0.653	0.347	58088	28081	25751	43277	0	0	0	0	0	0	0	0	0	0	0	3849	0	3754	0
solyc07g007560.2.1_1	44	5626	247544	12308	4.972	17	0.003	7	0.001	0.632	0.368	84698	44914	41700	63924	0	0	0	0	0	0	0	0	0	0	0	7280	0	5028	0
solyc07g047790.2.1_1	44	4803	211332	5599	2.649	17	0.004	0	0	0.638	0.362	71859	40711	33811	59352	0	0	0	0	0	0	0	0	0	0	0	2535	0	3064	0
solyc10g080080.1.1_2	43	4433	190619	7516	3.943	17	0.004	11	0.002	0.658	0.342	65197	33095	29445	55366	0	0	0	0	0	0	0	0	0	0	0	4101	0	3415	0
solyc11g011960.1.1_1	44	4702	206888	9530	4.606	17	0.004	6	0.001	0.65	0.35	76105	35282	33708	52263	0	0	0	0	0	0	0	0	0	0	0	5118	0	4412	0
solyc12g009230.1.1_1	44	3784	166496	6588	3.957	17	0.004	1	0	0.624	0.376	55974	29350	30810	43774	0	0	0	0	0	0	0	0	0	0	0	3221	0	3367	0
solyc12g010600.1.1_1	44	5489	241516	4671	1.934	17	0.003	2	0	0.61	0.39	68949	42931	49376	75589	0	0	0	0	0	0	0	0	0	0	0	1839	0	2832	0
solyc01g096870.2.1_1	44	4575	201300	10481	5.207	18	0.004	7	0.002	0.626	0.374	65280	38297	33098	54144	0	0	0	0	0	0	0	0	0	0	0	3899	0	6582	0
solyc01g097340.2.1_1	44	1971	86724	4738	5.463	18	0.009	14	0.007	0.595	0.405	22963	15333	17859	25831	0	0	0	0	0	0	0	0	0	0	0	2545	0	2193	0
solyc01g103080.2.1_1	44	5192	228448	6965	3.049	18	0.003	11	0.002	0.631	0.369	76201	44962	36845	63475	0	0	0	0	0	0	0	0	0	0	0	4643	0	2322	0
solyc02g068530.2.1_1	44	5096	224224	7758	3.46	18	0.004	5	0.001	0.646	0.354	61376	37267	39361	78462	0	0	0	0	0	0	0	0	0	0	0	3310	0	4448	0
solyc02g078440.2.1_1	44	5580	245520	12917	5.261	18	0.003	6	0.001	0.632	0.368	79761	44161	41343	67338	0	0	0	0	0	0	0	0	0	0	0	6447	0	6470	0
solyc03g007040.2.1_1	44	5066	222904	12928	5.8	18	0.004	6	0.001	0.653	0.347	79674	37147	35629	57526	0	0	0	0	0	0	0	0	0	0	0	6194	0	6734	0
solyc03g063340.2.1_1	44	3877	170588	8704	5.102	18	0.005	8	0.002	0.652	0.348	60793	30031	26292	44768	0	0	0	0	0	0	0	0	0	0	0	3904	0	4800	0
solyc03g097780.2.1_1	44	4582	201608	7925	3.931	18	0.004	8	0.002	0.66	0.34	71121	33921	31981	56660	0	0	0	0	0	0	0	0	0	0	0	2554	0	5371	0
solyc07g022770.1.1_1	44	5375	236500	9245	3.909	18	0.003	4	0.001	0.664	0.336	67160	34365	42112	83618	0	0	0	0	0	0	0	0	0	0	0	2264	0	6981	0
solyc07g045330.2.1_1	44	5178	227832	8483	3.723	18	0.003	11	0.002	0.648	0.352	60577	34496	42702	81574	0	0	0	0	0	0	0	0	0	0	0	5004	0	3479	0
solyc08g061970.2.1_1	35	3943	138005	9138	6.621	18	0.005	6	0.002	0.659	0.341	42349	23047	20922	42549	0	0	0	0	0	0	0	0	0	0	0	4554	0	4584	0
solyc09g007330.2.1_1	44	2786	122584	5524	4.506	18	0.006	8	0.003	0.622	0.378	39824	23792	20402	33042	0	0	0	0	0	0	0	0	0	0	0	3083	0	2441	0
solyc09g091580.2.1_1	44	5933	261052	6572	2.518	18	0.003	8	0.001	0.64	0.36	88509	49349	42345	74277	0	0	0	0	0	0	0	0	0	0	0	2529	0	4043	0
solyc11g069380.1.1_1	43	4795	206185	11517	5.586	18	0.004	2	0	0.608	0.392	64878	41881	34389	53520	0	0	0	0	0	0	0	0	0	0	0	6787	0	4730	0
solyc12g013890.1.1_1	32	3977	127264	8489	6.67	18	0.005	5	0.001	0.662	0.338	36580	18795	21408	41992	0	0	0	0	0	0	0	0	0	0	0	4988	0	3501	0
solyc12g021340.1.1_1	43	3769	162067	11666	7.198	18	0.005	3	0.001	0.669	0.331	47252	22758	26954	53437	0	0	0	0	0	0	0	0	0	0	0	5714	0	5952	0
solyc02g080990.1.1_1	44	3342	147048	7689	5.229	19	0.006	3	0.001	0.616	0.384	37533	24402	29111	48313	0	0	0	0	0	0	0	0	0	0	0	3713	0	3976	0
solyc05g008610.2.1_1	44	3141	138204	5509	3.986	19	0.006	6	0.002	0.626	0.374	36703	21476	28197	46319	0	0	0	0	0	0	0	0	0	0	0	2701	0	2808	0
solyc05g054730.2.1_1	44	3107	136708	5935	4.341	19	0.006	5	0.002	0.626	0.374	36369	22935	25936	45533	0	0	0	0	0	0	0	0	0	0	0	3064	0	2871	0
solyc05g056110.2.1_1	44	3187	140228	8114	5.786	19	0.006	0	0	0.635	0.365	45630	25923	22296	38265	0	0	0	0	0	0	0	0	0	0	0	2399	0	5715	0
solyc12g008710.1.1_1	44	8884	390896	11523	2.948	19	0.002	1	0	0.64	0.36	105415	65107	71576	137275	0	0	0	0	0	0	0	0	0	0	0	5243	0	6280	0
solyc12g015780.1.1_1	24	4223	101352	4469	4.409	19	0.004	4	0.001	0.641	0.359	33486	18768	16009	28620	0	0	0	0	0	0	0	0	0	0	0	2789	0	1680	0
solyc12g094570.1.1_1	43	2696	115928	8173	7.05	19	0.007	10	0.004	0.643	0.357	35735	20963	17540	33517	0	0	0	0	0	0	0	0	0	0	0	3520	0	4653	0
solyc01g097600.1.1_1	44	4557	200508	4990	2.489	20	0.004	7	0.002	0.652	0.348	69685	36334	31820	57679	0	0	0	0	0	0	0	0	0	0	0	2859	0	2131	0
solyc01g107880.2.1_1	44	5793	254892	6679	2.62	20	0.003	9	0.002	0.606	0.394	88708	52772	45084	61649	0	0	0	0	0	0	0	0	0	0	0	2908	0	3771	0
solyc02g070440.2.1_1	44	3927	172788	7771	4.497	20	0.005	8	0.002	0.653	0.347	59517	31713	25563	48224	0	0	0	0	0	0	0	0	0	0	0	3714	0	4057	0
solyc02g091110.2.1_1	44	3966	174504	5786	3.316	20	0.005	8	0.002	0.64	0.36	49028	28599	32223	58868	0	0	0	0	0	0	0	0	0	0	0	1632	0	4154	0
solyc04g079310.2.1_1	33	4425	146025	6873	4.707	20	0.005	9	0.002	0.628	0.372	39254	24359	27395	48144	0	0	0	0	0	0	0	0	0	0	0	3035	0	3838	0
solyc06g060060.2.1_1	44	5773	254012	9755	3.84	20	0.003	5	0.001	0.611	0.389	79652	50164	44918	69523	0	0	0	0	0	0	0	0	0	0	0	4340	0	5415	0
solyc12g015710.1.1_1	44	4310	189640	10247	5.403	20	0.005	8	0.002	0.645	0.355	49825	29285	34351	65932	0	0	0	0	0	0	0	0	0	0	0	5489	0	4758	0
solyc12g098830.1.1_1	44	5504	242176	9375	3.871	20	0.004	6	0.001	0.643	0.357	67513	36515	46649	82124	0	0	0	0	0	0	0	0	0	0	0	3387	0	5988	0
solyc01g091010.2.1_1	44	2567	112948	6086	5.388	21	0.008	5	0.002	0.608	0.392	29320	20593	21288	35661	0	0	0	0	0	0	0	0	0	0	0	2653	0	3433	0
solyc01g096270.2.1_1	44	2314	101816	5718	5.616	21	0.009	10	0.004	0.66	0.34	29034	14863	17831	34370	0	0	0	0	0	0	0	0	0	0	0	2191	0	3527	0
solyc01g112240.2.1_1	44	3962	174328	5397	3.096	21	0.005	8	0.002	0.655	0.345	48628	27472	30778	62053	0	0	0	0	0	0	0	0	0	0	0	2360	0	3037	0
solyc03g058950.2.1_1	44	6030	265320	7974	3.005	21	0.003	3	0	0.638	0.362	91158	47255	45957	72976	0	0	0	0	0	0	0	0	0	0	0	3121	0	4853	0
solyc04g051830.2.1_1	41	4297	176177	5060	2.872	21	0.005	8	0.002	0.65	0.35	60598	31917	28023	50579	0	0	0	0	0	0	0	0	0	0	0	2439	0	2621	0
solyc07g062140.2.1_1	44	7577	333388	9329	2.798	21	0.003	9	0.001	0.636	0.364	115929	60709	57357	90064	0	0	0	0	0	0	0	0	0	0	0	4501	0	4828	0
solyc08g014060.2.1_1	44	4521	198924	9081	4.565	21	0.005	9	0.002	0.636	0.364	63542	36614	32470	57217	0	0	0	0	0	0	0	0	0	0	0	5049	0	4032	0
solyc08g080510.2.1_1	44	2570	113080	4225	3.736	21	0.008	8	0.003	0.634	0.366	38171	21350	18466	30868	0	0	0	0	0	0	0	0	0	0	0	1786	0	2439	0
solyc09g009040.2.1_1	44	4956	218064	11921	5.467	21	0.004	4	0.001	0.66	0.34	79035	34946	35051	57111	0	0	0	0	0	0	0	0	0	0	0	5442	0	6479	0
solyc09g091470.2.1_1	44	2254	99176	2948	2.972	21	0.009	3	0.001	0.618	0.382	33825	20783	15976	25644	0	0	0	0	0	0	0	0	0	0	0	1721	0	1227	0
solyc11g010890.1.1_1	44	4392	193248	9293	4.809	21	0.005	6	0.001	0.666	0.334	53565	28707	32685	68998	0	0	0	0	0	0	0	0	0	0	0	3695	0	5598	0
solyc11g042430.1.1_1	44	2897	127468	3808	2.987	21	0.007	2	0.001	0.65	0.35	44706	23739	19534	35681	0	0	0	0	0	0	0	0	0	0	0	1042	0	2766	0
solyc03g118430.2.1_1	44	8698	382712	10991	2.872	22	0.003	9	0.001	0.639	0.361	103325	60867	73443	134086	0	0	0	0	0	0	0	0	0	0	0	3761	0	7230	0
solyc06g061040.2.1_1	44	3071	135124	8252	6.107	22	0.007	8	0.003	0.623	0.377	44469	25012	22796	34595	0	0	0	0	0	0	0	0	0	0	0	3126	0	5126	0
solyc07g022790.2.1_1	44	7224	317856	13970	4.395	22	0.003	3	0	0.653	0.347	88107	50854	54737	110188	0	0	0	0	0	0	0	0	0	0	0	4446	0	9524	0
solyc12g008360.1.1_1	44	7801	343244	11432	3.331	22	0.003	6	0.001	0.649	0.351	124553	62154	54459	90646	0	0	0	0	0	0	0	0	0	0	0	3567	0	7865	0
solyc01g005240.2.1_1	44	3207	141108	6617	4.689	23	0.007	16	0.005	0.631	0.369	38674	23398	26206	46213	0	0	0	0	0	0	0	0	0	0	0	2908	0	3709	0
solyc01g008290.2.1_1	44	5089	223916	13606	6.076	23	0.005	4	0.001	0.635	0.365	58598	36885	39871	74956	0	0	0	0	0	0	0	0	0	0	0	4974	0	8632	0
solyc01g104000.2.1_1	44	3593	158092	5414	3.425	23	0.006	4	0.001	0.619	0.381	39988	24691	33479	54520	0	0	0	0	0	0	0	0	0	0	0	2377	0	3037	0
solyc02g081920.2.1_1	44	3924	172656	8056	4.666	23	0.006	10	0.003	0.648	0.352	47384	26748	31216	59252	0	0	0	0	0	0	0	0	0	0	0	2880	0	5176	0
solyc04g079900.2.1_1	44	5223	229812	11964	5.206	23	0.004	9	0.002	0.618	0.382	77688	46728	36411	57021	0	0	0	0	0	0	0	0	0	0	0	5776	0	6188	0
solyc08g069030.2.1_1	44	7817	343948	14799	4.303	23	0.003	7	0.001	0.648	0.352	100732	52308	63575	112534	0	0	0	0	0	0	0	0	0	0	0	6283	0	8516	0
solyc09g005310.2.1_1	44	5004	220176	9768	4.436	23	0.005	8	0.002	0.636	0.364	79153	40801	35775	54679	0	0	0	0	0	0	0	0	0	0	0	2532	0	7236	0
solyc09g013130.2.1_1	44	6017	264748	10750	4.06	23	0.004	1	0	0.643	0.357	75106	40946	49744	88202	0	0	0	0	0	0	0	0	0	0	0	3575	0	7175	0
solyc11g069040.2.1_1	44	3872	170368	9050	5.312	23	0.006	4	0.001	0.659	0.341	60660	29816	25175	45667	0	0	0	0	0	0	0	0	0	0	0	4199	0	4851	0
solyc12g005200.1.1_1	44	3409	149996	8040	5.36	23	0.007	7	0.002	0.629	0.371	47471	26871	25775	41839	0	0	0	0	0	0	0	0	0	0	0	2498	0	5542	0
solyc12g009470.1.1_1	44	2550	112200	7524	6.706	23	0.009	3	0.001	0.597	0.403	35196	25323	16829	27328	0	0	0	0	0	0	0	0	0	0	0	2356	0	5168	0
solyc01g097810.2.1_1	44	3812	167728	9081	5.414	24	0.006	9	0.002	0.617	0.383	43304	28985	31803	54555	0	0	0	0	0	0	0	0	0	0	0	4444	0	4637	0
solyc01g099750.2.1_1	36	3912	140832	10573	7.508	24	0.006	12	0.003	0.62	0.38	36463	21545	28008	44243	0	0	0	0	0	0	0	0	0	0	0	5713	0	4860	0
solyc07g064910.2.1_1	44	3989	175516	8644	4.925	24	0.006	6	0.002	0.652	0.348	46677	28537	29567	62091	0	0	0	0	0	0	0	0	0	0	0	4450	0	4194	0
solyc09g018790.2.1_1	44	3163	139172	9311	6.69	24	0.008	8	0.003	0.642	0.358	37788	21058	25444	45571	0	0	0	0	0	0	0	0	0	0	0	3214	0	6097	0
solyc11g022540.1.1_1	44	3829	168476	6991	4.15	24	0.006	7	0.002	0.65	0.35	43008	27390	29113	61974	0	0	0	0	0	0	0	0	0	0	0	1989	0	5002	0
solyc02g081460.2.1_1	44	5900	259600	8075	3.111	25	0.004	6	0.001	0.648	0.352	71866	41299	47136	91224	0	0	0	0	0	0	0	0	0	0	0	2257	0	5818	0
solyc03g123760.2.1_1	44	4146	182424	11658	6.391	25	0.006	8	0.002	0.602	0.398	49844	33319	34594	53009	0	0	0	0	0	0	0	0	0	0	0	5953	0	5705	0
solyc04g049850.2.1_1	44	3706	163064	7721	4.735	25	0.007	1	0	0.643	0.357	55444	30288	25202	44409	0	0	0	0	0	0	0	0	0	0	0	4465	0	3256	0
solyc05g006470.2.1_1	43	5432	233576	7703	3.298	25	0.005	14	0.003	0.674	0.326	67794	35223	38329	84527	0	0	0	0	0	0	0	0	0	0	0	2243	0	5460	0
solyc05g055430.2.1_1	42	4281	179802	12453	6.926	25	0.006	15	0.004	0.652	0.348	57376	31796	26491	51686	0	0	0	0	0	0	0	0	0	0	0	5025	0	7428	0
solyc05g056350.2.1_1	44	6693	294492	12090	4.105	25	0.004	3	0	0.648	0.352	101537	50422	48871	81572	0	0	0	0	0	0	0	0	0	0	0	4680	0	7410	0
solyc06g069180.2.1_1	44	6394	281336	10254	3.645	25	0.004	6	0.001	0.639	0.361	99082	50635	47188	74177	0	0	0	0	0	0	0	0	0	0	0	4649	0	5605	0
solyc07g055210.2.1_1	44	3569	157036	6637	4.226	25	0.007	15	0.004	0.622	0.378	51601	29578	27200	42020	0	0	0	0	0	0	0	0	0	0	0	2735	0	3902	0
solyc10g079740.1.1_1	44	2974	130856	6827	5.217	25	0.008	5	0.002	0.628	0.372	41644	26382	19729	36274	0	0	0	0	0	0	0	0	0	0	0	2835	0	3992	0
solyc11g005010.1.1_1	44	5108	224752	7700	3.426	25	0.005	10	0.002	0.642	0.358	59698	36898	40862	79594	0	0	0	0	0	0	0	0	0	0	0	3534	0	4166	0
solyc02g079000.2.1_1	44	7695	338580	8265	2.441	26	0.003	9	0.001	0.64	0.36	116520	64723	54260	94812	0	0	0	0	0	0	0	0	0	0	0	2132	0	6133	0
solyc03g117430.2.1_1	43	4926	211818	11986	5.659	26	0.005	8	0.002	0.662	0.338	73872	36466	31085	58409	0	0	0	0	0	0	0	0	0	0	0	5681	0	6305	0
solyc05g055170.2.1_1	44	3528	155232	8891	5.728	26	0.007	11	0.003	0.65	0.35	51872	28236	22980	43253	0	0	0	0	0	0	0	0	0	0	0	2953	0	5938	0
solyc07g017490.2.1_1	44	3613	158972	7249	4.56	26	0.007	9	0.002	0.624	0.376	44342	25203	31831	50347	0	0	0	0	0	0	0	0	0	0	0	3656	0	3593	0
solyc08g082020.2.1_1	43	3830	164690	7622	4.628	26	0.007	11	0.003	0.645	0.355	57176	29703	26057	44132	0	0	0	0	0	0	0	0	0	0	0	4218	0	3404	0
solyc08g082830.2.1_1	41	5693	233413	8072	3.458	26	0.005	6	0.001	0.638	0.362	64259	37531	44026	79525	0	0	0	0	0	0	0	0	0	0	0	3878	0	4194	0
solyc01g088150.2.1_1	44	2858	125752	8075	6.421	27	0.009	7	0.002	0.614	0.386	34641	20667	24752	37617	0	0	0	0	0	0	0	0	0	0	0	3547	0	4528	0
solyc09g074650.2.1_1	44	3936	173184	6843	3.951	27	0.007	6	0.002	0.65	0.35	49576	26792	31387	58586	0	0	0	0	0	0	0	0	0	0	0	2644	0	4199	0
solyc10g005650.2.1_1	44	6932	305008	11994	3.932	27	0.004	5	0.001	0.633	0.367	101865	55908	51628	83613	0	0	0	0	0	0	0	0	0	0	0	9100	0	2894	0
solyc01g090420.2.1_1	44	6437	283228	12866	4.543	28	0.004	5	0.001	0.627	0.373	91438	53394	47516	78014	0	0	0	0	0	0	0	0	0	0	0	7042	0	5824	0
solyc01g090690.2.1_1	44	5850	257400	13208	5.131	28	0.005	12	0.002	0.638	0.362	67208	41513	46948	88523	0	0	0	0	0	0	0	0	0	0	0	8015	0	5193	0
solyc05g050390.2.1_1	44	3821	168124	9021	5.366	28	0.007	13	0.003	0.648	0.352	46055	27353	28705	56990	0	0	0	0	0	0	0	0	0	0	0	4019	0	5002	0
solyc06g071210.2.1_1	44	3263	143572	7615	5.304	28	0.009	5	0.002	0.593	0.407	41978	27879	27447	38653	0	0	0	0	0	0	0	0	0	0	0	3847	0	3768	0
solyc07g063040.2.1_1	44	4235	186340	8654	4.644	28	0.007	16	0.004	0.63	0.37	63511	34105	31559	48511	0	0	0	0	0	0	0	0	0	0	0	4263	0	4391	0
solyc12g014380.1.1_1	44	4891	215204	9127	4.241	28	0.006	6	0.001	0.659	0.341	58886	34163	36128	76900	0	0	0	0	0	0	0	0	0	0	0	3851	0	5276	0
solyc04g015350.2.1_1	44	6453	283932	11564	4.073	29	0.004	9	0.001	0.641	0.359	96544	52869	44810	78145	0	0	0	0	0	0	0	0	0	0	0	5619	0	5945	0
solyc05g052200.2.1_1	44	8048	354112	14956	4.224	29	0.004	8	0.001	0.655	0.345	127977	58976	58057	94146	0	0	0	0	0	0	0	0	0	0	0	5444	0	9512	0
solyc06g051730.2.1_1	44	4272	187968	9303	4.949	29	0.007	12	0.003	0.671	0.329	64814	30093	28715	55043	0	0	0	0	0	0	0	0	0	0	0	4458	0	4845	0
solyc08g062190.2.1_1	44	4018	176792	8965	5.071	29	0.007	13	0.003	0.66	0.34	63368	28307	28763	47389	0	0	0	0	0	0	0	0	0	0	0	4866	0	4099	0
solyc10g007850.2.1_1	44	3118	137192	7871	5.737	29	0.009	8	0.003	0.661	0.339	49601	23207	20660	35853	0	0	0	0	0	0	0	0	0	0	0	3364	0	4507	0
solyc11g005870.1.1_1	44	4082	179608	7968	4.436	29	0.007	7	0.002	0.648	0.352	60166	31143	29182	51149	0	0	0	0	0	0	0	0	0	0	0	3409	0	4559	0
solyc11g008850.1.1_1	44	4880	214720	10897	5.075	29	0.006	10	0.002	0.649	0.351	73483	36995	34535	58810	0	0	0	0	0	0	0	0	0	0	0	3010	0	7887	0
solyc11g069180.1.1_1	44	4162	183128	10756	5.873	29	0.007	9	0.002	0.647	0.353	46260	26801	34003	65308	0	0	0	0	0	0	0	0	0	0	0	4745	0	6011	0
solyc02g065070.2.1_1	44	3794	166936	8381	5.02	30	0.008	15	0.004	0.615	0.385	55460	32823	28190	42082	0	0	0	0	0	0	0	0	0	0	0	4124	0	4257	0
solyc03g019950.2.1_1	44	6366	280104	9973	3.56	30	0.005	4	0.001	0.643	0.357	78685	45339	50969	95138	0	0	0	0	0	0	0	0	0	0	0	3142	0	6831	0
solyc03g113800.2.1_1	44	4588	201872	10658	5.28	30	0.007	8	0.002	0.641	0.359	55060	31447	37155	67552	0	0	0	0	0	0	0	0	0	0	0	4701	0	5957	0
solyc06g071910.2.1_1	44	5452	239888	12982	5.412	30	0.006	7	0.001	0.654	0.346	67055	35957	42617	81277	0	0	0	0	0	0	0	0	0	0	0	7637	0	5345	0
solyc01g067400.2.1_1	44	4929	216876	12483	5.756	31	0.006	13	0.003	0.608	0.392	67631	44077	36090	56595	0	0	0	0	0	0	0	0	0	0	0	5970	0	6513	0
solyc05g008580.2.1_1	44	4087	179828	9073	5.045	31	0.008	10	0.002	0.653	0.347	43052	28845	30348	68510	0	0	0	0	0	0	0	0	0	0	0	2818	0	6255	0
solyc08g079070.2.1_1	43	6282	270126	11349	4.201	31	0.005	13	0.002	0.64	0.36	75131	44483	48745	90418	0	0	0	0	0	0	0	0	0	0	0	3393	0	7956	0
solyc09g082970.2.1_1	44	4944	217536	11842	5.444	31	0.006	10	0.002	0.655	0.345	72974	38376	32618	61726	0	0	0	0	0	0	0	0	0	0	0	5189	0	6653	0
solyc11g013290.1.1_1	44	5849	257356	13567	5.272	31	0.005	11	0.002	0.677	0.323	93630	41718	37142	71299	0	0	0	0	0	0	0	0	0	0	0	4618	0	8949	0
solyc09g064430.2.1_1	44	3395	149380	10524	7.045	32	0.009	14	0.004	0.629	0.371	49227	27184	24280	38165	0	0	0	0	0	0	0	0	0	0	0	5011	0	5513	0
solyc02g071040.2.1_1	44	6688	294272	9163	3.114	33	0.005	10	0.001	0.643	0.357	87418	47990	53884	95817	0	0	0	0	0	0	0	0	0	0	0	3894	0	5269	0
solyc11g008050.1.1_1	44	5298	233112	11847	5.082	33	0.006	15	0.003	0.65	0.35	80240	39122	38420	63483	0	0	0	0	0	0	0	0	0	0	0	5004	0	6843	0
solyc01g009520.2.1_1	44	7710	339240	16136	4.757	34	0.004	8	0.001	0.646	0.354	118413	60535	53791	90365	0	0	0	0	0	0	0	0	0	0	0	6816	0	9320	0
solyc01g094930.2.1_1	44	3716	163504	7748	4.739	34	0.009	11	0.003	0.656	0.344	61541	26091	27499	40625	0	0	0	0	0	0	0	0	0	0	0	3059	0	4689	0
solyc03g111600.2.1_1	44	4181	183964	14177	7.706	34	0.008	11	0.003	0.642	0.358	49827	29875	30906	59179	0	0	0	0	0	0	0	0	0	0	0	5786	0	8391	0
solyc11g013310.1.1_1	35	4048	141680	9773	6.898	34	0.008	11	0.003	0.657	0.343	38048	22940	22281	48638	0	0	0	0	0	0	0	0	0	0	0	5197	0	4576	0
solyc11g065870.1.1_1	44	7107	312708	16472	5.268	34	0.005	9	0.001	0.641	0.359	99830	56751	49677	89978	0	0	0	0	0	0	0	0	0	0	0	7167	0	9305	0
solyc02g067930.2.1_1	44	1827	80388	4286	5.332	35	0.019	0	0	0.589	0.411	21325	14015	17263	23499	0	0	0	0	0	0	0	0	0	0	0	1322	0	2964	0
solyc03g071590.2.1_1	44	4322	190168	11881	6.248	35	0.008	9	0.002	0.642	0.358	50452	30291	33516	64028	0	0	0	0	0	0	0	0	0	0	0	4656	0	7225	0
solyc01g105240.2.1_1	44	8690	382360	14291	3.738	36	0.004	8	0.001	0.647	0.353	137150	67368	62514	101037	0	0	0	0	0	0	0	0	0	0	0	6263	0	8028	0
solyc07g014590.2.1_1	44	7936	349184	17016	4.873	36	0.005	18	0.002	0.665	0.335	96673	52137	59052	124306	0	0	0	0	0	0	0	0	0	0	0	5916	0	11100	0
solyc12g007010.1.1_1	44	5006	220264	12254	5.563	36	0.007	13	0.003	0.619	0.381	57249	39429	39852	71480	0	0	0	0	0	0	0	0	0	0	0	6483	0	5771	0
solyc01g067490.2.1_1	43	5450	234350	15575	6.646	37	0.007	9	0.002	0.659	0.341	63932	36545	38079	80219	0	0	0	0	0	0	0	0	0	0	0	8311	0	7264	0
solyc01g099100.2.1_1	44	8818	387992	18955	4.885	37	0.004	10	0.001	0.64	0.36	104064	61978	70999	131996	0	0	0	0	0	0	0	0	0	0	0	9084	0	9871	0
solyc09g091840.2.1_1	44	7303	321332	15106	4.701	37	0.005	20	0.003	0.653	0.347	115282	56152	50203	84589	0	0	0	0	0	0	0	0	0	0	0	5132	0	9974	0
solyc03g025280.2.1_1	44	7439	327316	13882	4.241	38	0.005	16	0.002	0.636	0.364	107288	60964	53180	92002	0	0	0	0	0	0	0	0	0	0	0	7724	0	6158	0
solyc03g120350.2.1_1	44	7907	347908	13152	3.78	38	0.005	11	0.001	0.661	0.339	129287	61453	52132	91884	0	0	0	0	0	0	0	0	0	0	0	4741	0	8411	0
solyc04g063360.2.1_1	44	9406	413864	11785	2.848	38	0.004	10	0.001	0.659	0.341	141306	77839	59313	123621	0	0	0	0	0	0	0	0	0	0	0	2934	0	8851	0
solyc05g016330.2.1_1	44	7414	326216	16857	5.167	38	0.005	9	0.001	0.645	0.355	91197	51407	58400	108355	0	0	0	0	0	0	0	0	0	0	0	4619	0	12238	0
solyc10g024300.1.1_1	44	6938	305272	16627	5.447	38	0.005	19	0.003	0.653	0.347	101107	53784	46286	87468	0	0	0	0	0	0	0	0	0	0	0	6404	0	10223	0
solyc04g049490.2.1_1	44	9672	425568	14022	3.295	39	0.004	1	0	0.659	0.341	148269	71693	68621	122963	0	0	0	0	0	0	0	0	0	0	0	3265	0	10757	0
solyc06g071650.1.1_1	44	5089	223916	8799	3.93	40	0.008	3	0.001	0.654	0.346	76047	39750	34758	64562	0	0	0	0	0	0	0	0	0	0	0	3740	0	5059	0
solyc12g017700.1.1_1	44	7486	329384	13659	4.147	40	0.005	9	0.001	0.641	0.359	91124	54407	59093	111101	0	0	0	0	0	0	0	0	0	0	0	6425	0	7234	0
solyc06g067990.2.1_1	44	5849	257356	16871	6.556	41	0.007	12	0.002	0.645	0.355	88654	43614	41751	66466	0	0	0	0	0	0	0	0	0	0	0	8364	0	8507	0
solyc06g064830.2.1_1	44	7230	318120	14959	4.702	42	0.006	15	0.002	0.637	0.363	108727	58508	51372	84554	0	0	0	0	0	0	0	0	0	0	0	5711	0	9248	0
solyc01g096600.2.1_1	44	7563	332772	18207	5.471	43	0.006	12	0.002	0.649	0.351	110190	56814	53488	94073	0	0	0	0	0	0	0	0	0	0	0	8103	0	10104	0
solyc04g015450.2.1_1	37	9112	337144	14286	4.237	43	0.005	15	0.002	0.656	0.344	117572	59181	51727	94378	0	0	0	0	0	0	0	0	0	0	0	7378	0	6908	0
solyc11g067090.1.1_1	43	5085	218655	11233	5.137	43	0.008	16	0.003	0.647	0.353	73445	36918	36239	60820	0	0	0	0	0	0	0	0	0	0	0	5017	0	6216	0
solyc04g082330.2.1_1	44	7654	336776	15224	4.521	45	0.006	13	0.002	0.656	0.344	94668	50027	60492	116365	0	0	0	0	0	0	0	0	0	0	0	5205	0	10019	0
solyc06g053860.2.1_1	44	7252	319088	18779	5.885	46	0.006	19	0.003	0.664	0.336	88728	48847	51935	110799	0	0	0	0	0	0	0	0	0	0	0	8616	0	10163	0
solyc07g043550.2.1_1	44	4497	197868	10423	5.268	47	0.01	27	0.006	0.651	0.349	53586	32473	32960	68426	0	0	0	0	0	0	0	0	0	0	0	2685	0	7738	0
solyc07g065310.2.1_1	42	9148	384216	18751	4.88	48	0.005	10	0.001	0.656	0.344	125775	65164	60369	114157	0	0	0	0	0	0	0	0	0	0	0	9682	0	9069	0
solyc01g096350.2.1_1	44	9474	416856	21576	5.176	49	0.005	9	0.001	0.658	0.342	113174	62935	72332	146839	0	0	0	0	0	0	0	0	0	0	0	7312	0	14264	0
solyc09g092070.2.1_1	40	6988	279520	13326	4.767	51	0.007	15	0.002	0.64	0.36	81894	46116	49715	88469	0	0	0	0	0	0	0	0	0	0	0	5729	0	7597	0
solyc11g066370.1.1_1	44	7615	335060	14956	4.464	51	0.007	22	0.003	0.651	0.349	90528	54681	57083	117812	0	0	0	0	0	0	0	0	0	0	0	3946	0	11010	0
solyc03g112540.2.1_1	34	6493	220762	18314	8.296	58	0.009	19	0.003	0.692	0.308	71970	31856	30605	68017	0	0	0	0	0	0	0	0	0	0	0	10216	0	8098	0
solyc08g013860.2.1_1	44	7465	328460	14801	4.506	59	0.008	14	0.002	0.643	0.357	111149	61436	50552	90522	0	0	0	0	0	0	0	0	0	0	0	4943	0	9858	0
solyc07g017490.2.1_2	44	9760	429440	19156	4.461	60	0.006	28	0.003	0.652	0.348	146865	69926	72713	120780	0	0	0	0	0	0	0	0	0	0	0	10836	0	8320	0
solyc08g005410.2.1_1	44	9583	421652	20554	4.875	98	0.01	20	0.002	0.649	0.351	115183	67819	72990	145106	0	0	0	0	0	0	0	0	0	0	0	9075	0	11479	0
